# Supplementary material for: Adipose tissue and skeletal muscle wasting precede clinical diagnosis of pancreatic cancer
Source: Nat Commun. 2023 Jul 18;14:4317. doi: 10.1038/s41467-023-40024-3 (PMC10354105; doi:10.1038/s41467-023-40024-3)
Supplement: Supplementary file 4 — Source Data [file 41467_2023_40024_MOESM4_ESM.xlsx]

## Sheet: Figure 2 panel A
Figure 2, panel A
Percentiles of tissue areas in cases and controls by time to pancreatic cancer diagnosis
Case control status	Time to cancer diagnosis (months)	Tissue	Percentile
Case	18 to 36	Skeletal muscle	70.313
Case	18 to 36	Skeletal muscle	54.5938
Case	18 to 36	Skeletal muscle	48.4653
Case	18 to 36	Skeletal muscle	99.2937
Case	18 to 36	Skeletal muscle	97.3067
Case	18 to 36	Skeletal muscle	75.3898
Case	18 to 36	Skeletal muscle	43.3535
Case	18 to 36	Skeletal muscle	71.3876
Case	18 to 36	Skeletal muscle	32.71
Case	18 to 36	Skeletal muscle	81.7413
Case	18 to 36	Skeletal muscle	83.5729
Case	18 to 36	Skeletal muscle	83.7976
Case	18 to 36	Skeletal muscle	2.67465
Case	18 to 36	Skeletal muscle	86.4424
Case	18 to 36	Skeletal muscle	42.0726
Case	18 to 36	Skeletal muscle	84.671
Case	18 to 36	Skeletal muscle	89.4332
Case	18 to 36	Skeletal muscle	89.1174
Case	18 to 36	Skeletal muscle	90.9941
Case	18 to 36	Skeletal muscle	91.1488
Case	18 to 36	Skeletal muscle	88.4235
Case	18 to 36	Skeletal muscle	39.2154
Case	18 to 36	Skeletal muscle	28.159
Case	18 to 36	Skeletal muscle	67.2578
Case	18 to 36	Skeletal muscle	92.9503
Case	18 to 36	Skeletal muscle	22.0829
Case	18 to 36	Skeletal muscle	28.2373
Case	18 to 36	Skeletal muscle	95.8467
Case	18 to 36	Skeletal muscle	77.1926
Case	18 to 36	Skeletal muscle	52.0381
Case	18 to 36	Skeletal muscle	36.0376
Case	18 to 36	Skeletal muscle	76.0388
Case	18 to 36	Skeletal muscle	53.0541
Case	18 to 36	Skeletal muscle	22.1888
Case	18 to 36	Skeletal muscle	89.335
Case	18 to 36	Skeletal muscle	5.9485
Case	18 to 36	Skeletal muscle	0.209755
Case	18 to 36	Skeletal muscle	74.5255
Case	18 to 36	Skeletal muscle	35.5414
Case	18 to 36	Skeletal muscle	90.0738
Case	18 to 36	Skeletal muscle	14.1131
Case	18 to 36	Skeletal muscle	69.7996
Case	18 to 36	Skeletal muscle	64.0556
Case	18 to 36	Skeletal muscle	51.912
Case	18 to 36	Skeletal muscle	81.2933
Case	18 to 36	Skeletal muscle	84.4802
Case	18 to 36	Skeletal muscle	20.6766
Case	18 to 36	Skeletal muscle	21.278
Case	18 to 36	Skeletal muscle	9.00973
Case	18 to 36	Skeletal muscle	30.9079
Case	18 to 36	Skeletal muscle	60.7928
Case	18 to 36	Skeletal muscle	47.5603
Case	18 to 36	Skeletal muscle	82.9289
Case	18 to 36	Skeletal muscle	9.29572
Case	18 to 36	Skeletal muscle	99.0369
Case	18 to 36	Skeletal muscle	93.6855
Case	18 to 36	Skeletal muscle	56.9511
Case	18 to 36	Skeletal muscle	33.3656
Case	18 to 36	Skeletal muscle	85.9686
Case	18 to 36	Skeletal muscle	93.6209
Case	18 to 36	Skeletal muscle	66.0843
Case	18 to 36	Skeletal muscle	80.8627
Case	18 to 36	Skeletal muscle	71.9494
Case	18 to 36	Skeletal muscle	14.292
Case	18 to 36	Skeletal muscle	44.4353
Case	18 to 36	Skeletal muscle	82.3733
Case	18 to 36	Skeletal muscle	23.9646
Case	18 to 36	Skeletal muscle	84.3284
Case	18 to 36	Skeletal muscle	82.0576
Case	18 to 36	Skeletal muscle	85.836
Case	18 to 36	Skeletal muscle	17.9384
Case	18 to 36	Skeletal muscle	65.4163
Case	18 to 36	Skeletal muscle	64.2431
Case	18 to 36	Skeletal muscle	88.3218
Case	18 to 36	Skeletal muscle	82.782
Case	18 to 36	Skeletal muscle	99.4147
Case	18 to 36	Skeletal muscle	62.9257
Case	18 to 36	Skeletal muscle	63.5472
Case	18 to 36	Skeletal muscle	33.8308
Case	18 to 36	Skeletal muscle	54.5964
Case	18 to 36	Skeletal muscle	97.161
Case	18 to 36	Skeletal muscle	99.9017
Case	18 to 36	Skeletal muscle	19.2048
Case	18 to 36	Skeletal muscle	92.8672
Case	18 to 36	Skeletal muscle	83.0601
Case	18 to 36	Skeletal muscle	96.5763
Case	18 to 36	Skeletal muscle	56.2802
Case	18 to 36	Skeletal muscle	24.7206
Case	18 to 36	Skeletal muscle	64.3095
Case	18 to 36	Skeletal muscle	72.467
Case	18 to 36	Skeletal muscle	68.0917
Case	18 to 36	Skeletal muscle	97.426
Case	18 to 36	Skeletal muscle	42.5297
Case	18 to 36	Skeletal muscle	89.001
Case	18 to 36	Skeletal muscle	58.2241
Case	18 to 36	Skeletal muscle	34.4733
Case	18 to 36	Skeletal muscle	5.6366
Case	18 to 36	Skeletal muscle	62.2059
Case	18 to 36	Skeletal muscle	41.3485
Case	18 to 36	Skeletal muscle	69.7647
Case	18 to 36	Skeletal muscle	40.0384
Case	18 to 36	Skeletal muscle	63.1927
Case	18 to 36	Skeletal muscle	37.775
Case	18 to 36	Skeletal muscle	67.3602
Case	18 to 36	Skeletal muscle	4.17264
Case	18 to 36	Skeletal muscle	40.6604
Case	18 to 36	Skeletal muscle	37.4256
Case	18 to 36	Skeletal muscle	57.2979
Case	18 to 36	Skeletal muscle	87.9648
Case	18 to 36	Skeletal muscle	98.5341
Case	18 to 36	Skeletal muscle	76.9934
Case	18 to 36	Skeletal muscle	45.7472
Case	18 to 36	Skeletal muscle	74.3682
Case	18 to 36	Skeletal muscle	82.8667
Case	18 to 36	Skeletal muscle	0.00893131
Case	18 to 36	Skeletal muscle	28.9434
Case	18 to 36	Skeletal muscle	62.1866
Case	18 to 36	Skeletal muscle	69.4157
Case	18 to 36	Skeletal muscle	98.6823
Case	18 to 36	Skeletal muscle	97.9452
Case	18 to 36	Skeletal muscle	88.9105
Case	18 to 36	Skeletal muscle	93.2385
Case	18 to 36	Skeletal muscle	73.035
Case	18 to 36	Skeletal muscle	86.8682
Case	18 to 36	Skeletal muscle	22.3441
Case	18 to 36	Skeletal muscle	58.1515
Case	18 to 36	Skeletal muscle	84.2585
Case	18 to 36	Skeletal muscle	12.3683
Case	18 to 36	Skeletal muscle	37.1143
Case	18 to 36	Skeletal muscle	46.3768
Case	18 to 36	Skeletal muscle	64.7515
Case	18 to 36	Skeletal muscle	66.1501
Case	18 to 36	Skeletal muscle	36.933
Case	18 to 36	Skeletal muscle	7.33538
Case	18 to 36	Skeletal muscle	51.7604
Case	18 to 36	Skeletal muscle	17.7062
Case	18 to 36	Skeletal muscle	11.9531
Case	18 to 36	Skeletal muscle	70.5206
Case	18 to 36	Skeletal muscle	46.0852
Case	18 to 36	Skeletal muscle	13.3579
Case	18 to 36	Skeletal muscle	77.5667
Case	18 to 36	Skeletal muscle	39.6118
Case	18 to 36	Skeletal muscle	16.1924
Case	18 to 36	Skeletal muscle	65.0162
Case	18 to 36	Skeletal muscle	4.3467
Case	18 to 36	Skeletal muscle	31.075
Case	18 to 36	Skeletal muscle	20.1933
Case	18 to 36	Skeletal muscle	60.0305
Case	18 to 36	Skeletal muscle	43.5658
Case	18 to 36	Skeletal muscle	98.6384
Case	18 to 36	Skeletal muscle	71.476
Case	18 to 36	Skeletal muscle	23.1991
Case	18 to 36	Skeletal muscle	49.0838
Case	18 to 36	Skeletal muscle	65.1084
Case	18 to 36	Skeletal muscle	45.4314
Case	18 to 36	Skeletal muscle	59.5301
Case	18 to 36	Skeletal muscle	70.3762
Case	18 to 36	Skeletal muscle	19.1986
Case	18 to 36	Skeletal muscle	91.0425
Case	18 to 36	Skeletal muscle	80.51
Case	18 to 36	Skeletal muscle	1.68634
Case	18 to 36	Skeletal muscle	95.7719
Case	18 to 36	Skeletal muscle	29.2001
Case	18 to 36	Skeletal muscle	73.645
Case	18 to 36	Skeletal muscle	96.5538
Case	18 to 36	Skeletal muscle	96.8579
Case	18 to 36	Skeletal muscle	7.79475
Case	18 to 36	Skeletal muscle	39.6198
Case	18 to 36	Skeletal muscle	18.8045
Case	18 to 36	Skeletal muscle	70.2012
Case	18 to 36	Skeletal muscle	37.0249
Case	18 to 36	Skeletal muscle	13.5081
Case	18 to 36	Skeletal muscle	64.9333
Case	18 to 36	Skeletal muscle	24.8839
Case	18 to 36	Skeletal muscle	29.4242
Case	18 to 36	Skeletal muscle	37.2762
Case	18 to 36	Skeletal muscle	28.4623
Case	18 to 36	Skeletal muscle	69.8049
Case	18 to 36	Skeletal muscle	14.4681
Case	18 to 36	Skeletal muscle	94.0052
Case	18 to 36	Skeletal muscle	89.042
Case	18 to 36	Skeletal muscle	87.6913
Case	18 to 36	Skeletal muscle	27.371
Case	18 to 36	Skeletal muscle	5.33897
Case	18 to 36	Skeletal muscle	85.6886
Case	18 to 36	Skeletal muscle	54.6991
Case	18 to 36	Skeletal muscle	12.7772
Case	18 to 36	Skeletal muscle	15.8088
Case	18 to 36	Skeletal muscle	60.4824
Case	18 to 36	Skeletal muscle	28.7178
Case	18 to 36	Skeletal muscle	35.1142
Case	18 to 36	Skeletal muscle	15.3228
Case	18 to 36	Skeletal muscle	23.3326
Case	18 to 36	Skeletal muscle	31.306
Case	18 to 36	Skeletal muscle	80.465
Case	18 to 36	Skeletal muscle	95.7872
Case	18 to 36	Skeletal muscle	91.3314
Case	18 to 36	Skeletal muscle	86.2679
Case	2 to 6	Skeletal muscle	58.2885
Case	2 to 6	Skeletal muscle	85.8268
Case	2 to 6	Skeletal muscle	69.7909
Case	2 to 6	Skeletal muscle	59.3743
Case	2 to 6	Skeletal muscle	52.6587
Case	2 to 6	Skeletal muscle	82.9107
Case	2 to 6	Skeletal muscle	21.3397
Case	2 to 6	Skeletal muscle	54.7804
Case	2 to 6	Skeletal muscle	16.3332
Case	2 to 6	Skeletal muscle	13.1224
Case	2 to 6	Skeletal muscle	37.6914
Case	2 to 6	Skeletal muscle	59.2319
Case	2 to 6	Skeletal muscle	7.85559
Case	2 to 6	Skeletal muscle	23.0196
Case	2 to 6	Skeletal muscle	2.37254
Case	2 to 6	Skeletal muscle	42.5233
Case	2 to 6	Skeletal muscle	4.74766
Case	2 to 6	Skeletal muscle	62.2032
Case	2 to 6	Skeletal muscle	7.49573
Case	2 to 6	Skeletal muscle	10.0544
Case	2 to 6	Skeletal muscle	40.3945
Case	2 to 6	Skeletal muscle	3.86755
Case	2 to 6	Skeletal muscle	13.4137
Case	2 to 6	Skeletal muscle	61.9086
Case	2 to 6	Skeletal muscle	3.86305
Case	2 to 6	Skeletal muscle	82.0468
Case	2 to 6	Skeletal muscle	4.71476
Case	2 to 6	Skeletal muscle	99.4162
Case	2 to 6	Skeletal muscle	83.3476
Case	2 to 6	Skeletal muscle	21.0252
Case	2 to 6	Skeletal muscle	49.5542
Case	2 to 6	Skeletal muscle	67.4128
Case	2 to 6	Skeletal muscle	73.6785
Case	2 to 6	Skeletal muscle	72.892
Case	2 to 6	Skeletal muscle	45.8372
Case	2 to 6	Skeletal muscle	27.3146
Case	2 to 6	Skeletal muscle	3.42043
Case	2 to 6	Skeletal muscle	93.4293
Case	2 to 6	Skeletal muscle	0.0742084
Case	2 to 6	Skeletal muscle	80.3986
Case	2 to 6	Skeletal muscle	0.000773213
Case	2 to 6	Skeletal muscle	86.6911
Case	2 to 6	Skeletal muscle	10.9216
Case	2 to 6	Skeletal muscle	56.8511
Case	2 to 6	Skeletal muscle	52.2592
Case	2 to 6	Skeletal muscle	6.4229
Case	2 to 6	Skeletal muscle	40.9002
Case	2 to 6	Skeletal muscle	94.1698
Case	2 to 6	Skeletal muscle	35.3039
Case	2 to 6	Skeletal muscle	79.5032
Case	2 to 6	Skeletal muscle	63.8876
Case	2 to 6	Skeletal muscle	70.314
Case	2 to 6	Skeletal muscle	47.6199
Case	2 to 6	Skeletal muscle	8.96279
Case	2 to 6	Skeletal muscle	97.6337
Case	2 to 6	Skeletal muscle	34.9608
Case	2 to 6	Skeletal muscle	82.2824
Case	2 to 6	Skeletal muscle	5.99909
Case	2 to 6	Skeletal muscle	32.1128
Case	2 to 6	Skeletal muscle	77.3482
Case	2 to 6	Skeletal muscle	31.6071
Case	2 to 6	Skeletal muscle	35.2328
Case	2 to 6	Skeletal muscle	86.533
Case	2 to 6	Skeletal muscle	78.9209
Case	2 to 6	Skeletal muscle	35.386
Case	2 to 6	Skeletal muscle	43.5659
Case	2 to 6	Skeletal muscle	70.7965
Case	2 to 6	Skeletal muscle	86.9519
Case	2 to 6	Skeletal muscle	22.994
Case	2 to 6	Skeletal muscle	91.6884
Case	2 to 6	Skeletal muscle	15.3713
Case	2 to 6	Skeletal muscle	93.7731
Case	2 to 6	Skeletal muscle	96.4405
Case	2 to 6	Skeletal muscle	75.9177
Case	2 to 6	Skeletal muscle	25.0472
Case	2 to 6	Skeletal muscle	29.9275
Case	2 to 6	Skeletal muscle	12.8185
Case	2 to 6	Skeletal muscle	51.5624
Case	2 to 6	Skeletal muscle	91.4583
Case	2 to 6	Skeletal muscle	63.8725
Case	2 to 6	Skeletal muscle	57.9536
Case	2 to 6	Skeletal muscle	10.5738
Case	2 to 6	Skeletal muscle	59.6293
Case	2 to 6	Skeletal muscle	50.3487
Case	2 to 6	Skeletal muscle	8.43483
Case	2 to 6	Skeletal muscle	20.9272
Case	2 to 6	Skeletal muscle	6.3074
Case	2 to 6	Skeletal muscle	36.4402
Case	2 to 6	Skeletal muscle	11.5204
Case	2 to 6	Skeletal muscle	71.3024
Case	2 to 6	Skeletal muscle	63.4953
Case	2 to 6	Skeletal muscle	45.0318
Case	2 to 6	Skeletal muscle	24.9488
Case	2 to 6	Skeletal muscle	98.1861
Case	2 to 6	Skeletal muscle	16.2239
Case	2 to 6	Skeletal muscle	5.08924
Case	2 to 6	Skeletal muscle	86.8683
Case	2 to 6	Skeletal muscle	74.2789
Case	2 to 6	Skeletal muscle	61.3713
Case	2 to 6	Skeletal muscle	93.1065
Case	2 to 6	Skeletal muscle	20.9756
Case	2 to 6	Skeletal muscle	40.6211
Case	2 to 6	Skeletal muscle	78.8767
Case	2 to 6	Skeletal muscle	2.79385
Case	2 to 6	Skeletal muscle	15.9087
Case	2 to 6	Skeletal muscle	39.4512
Case	2 to 6	Skeletal muscle	60.4523
Case	2 to 6	Skeletal muscle	13.9384
Case	2 to 6	Skeletal muscle	12.5854
Case	2 to 6	Skeletal muscle	89.739
Case	2 to 6	Skeletal muscle	74.7608
Case	2 to 6	Skeletal muscle	81.5887
Case	2 to 6	Skeletal muscle	22.4813
Case	2 to 6	Skeletal muscle	37.602
Case	2 to 6	Skeletal muscle	35.1999
Case	2 to 6	Skeletal muscle	1.03268
Case	2 to 6	Skeletal muscle	40.9805
Case	2 to 6	Skeletal muscle	89.6378
Case	2 to 6	Skeletal muscle	96.6057
Case	2 to 6	Skeletal muscle	23.708
Case	2 to 6	Skeletal muscle	42.0976
Case	2 to 6	Skeletal muscle	52.9104
Case	2 to 6	Skeletal muscle	1.05367
Case	2 to 6	Skeletal muscle	77.5602
Case	2 to 6	Skeletal muscle	71.3048
Case	2 to 6	Skeletal muscle	96.6302
Case	2 to 6	Skeletal muscle	89.8052
Case	2 to 6	Skeletal muscle	90.4735
Case	2 to 6	Skeletal muscle	65.2253
Case	2 to 6	Skeletal muscle	80.1658
Case	2 to 6	Skeletal muscle	17.4643
Case	2 to 6	Skeletal muscle	51.9903
Case	2 to 6	Skeletal muscle	28.3303
Case	2 to 6	Skeletal muscle	61.6092
Case	2 to 6	Skeletal muscle	39.6991
Case	2 to 6	Skeletal muscle	73.0632
Case	2 to 6	Skeletal muscle	37.3937
Case	2 to 6	Skeletal muscle	27.1781
Case	2 to 6	Skeletal muscle	50.1325
Case	2 to 6	Skeletal muscle	77.3462
Case	2 to 6	Skeletal muscle	95.804
Case	2 to 6	Skeletal muscle	23.7697
Case	2 to 6	Skeletal muscle	8.4259
Case	2 to 6	Skeletal muscle	91.5131
Case	2 to 6	Skeletal muscle	73.0051
Case	2 to 6	Skeletal muscle	72.7027
Case	2 to 6	Skeletal muscle	8.11887
Case	2 to 6	Skeletal muscle	80.5304
Case	2 to 6	Skeletal muscle	9.33096
Case	2 to 6	Skeletal muscle	7.18642
Case	2 to 6	Skeletal muscle	95.9078
Case	2 to 6	Skeletal muscle	56.4021
Case	2 to 6	Skeletal muscle	64.4414
Case	2 to 6	Skeletal muscle	89.4467
Case	2 to 6	Skeletal muscle	56.3176
Case	2 to 6	Skeletal muscle	0.0304622
Case	2 to 6	Skeletal muscle	47.1069
Case	2 to 6	Skeletal muscle	92.2777
Case	2 to 6	Skeletal muscle	71.4451
Case	2 to 6	Skeletal muscle	14.0412
Case	2 to 6	Skeletal muscle	26.5554
Case	2 to 6	Skeletal muscle	71.9269
Case	2 to 6	Skeletal muscle	46.789
Case	2 to 6	Skeletal muscle	95.7311
Case	2 to 6	Skeletal muscle	65.0289
Case	2 to 6	Skeletal muscle	3.39369
Case	2 to 6	Skeletal muscle	70.4633
Case	2 to 6	Skeletal muscle	20.6112
Case	2 to 6	Skeletal muscle	6.82946
Case	2 to 6	Skeletal muscle	8.00477
Case	2 to 6	Skeletal muscle	60.8806
Case	36 to 60	Skeletal muscle	98.6443
Case	36 to 60	Skeletal muscle	97.7137
Case	36 to 60	Skeletal muscle	93.7508
Case	36 to 60	Skeletal muscle	98.7076
Case	36 to 60	Skeletal muscle	67.1637
Case	36 to 60	Skeletal muscle	39.7017
Case	36 to 60	Skeletal muscle	65.479
Case	36 to 60	Skeletal muscle	76.4097
Case	36 to 60	Skeletal muscle	98.3545
Case	36 to 60	Skeletal muscle	96.5329
Case	36 to 60	Skeletal muscle	71.0311
Case	36 to 60	Skeletal muscle	98.5262
Case	36 to 60	Skeletal muscle	91.3671
Case	36 to 60	Skeletal muscle	83.7273
Case	36 to 60	Skeletal muscle	87.5538
Case	36 to 60	Skeletal muscle	64.1113
Case	36 to 60	Skeletal muscle	30.717
Case	36 to 60	Skeletal muscle	9.29442
Case	36 to 60	Skeletal muscle	98.0524
Case	36 to 60	Skeletal muscle	84.3856
Case	36 to 60	Skeletal muscle	97.4887
Case	36 to 60	Skeletal muscle	10.0915
Case	36 to 60	Skeletal muscle	27.4787
Case	36 to 60	Skeletal muscle	94.6413
Case	36 to 60	Skeletal muscle	26.1463
Case	36 to 60	Skeletal muscle	28.6999
Case	36 to 60	Skeletal muscle	33.0749
Case	36 to 60	Skeletal muscle	96.1014
Case	36 to 60	Skeletal muscle	50.9668
Case	36 to 60	Skeletal muscle	48.2093
Case	36 to 60	Skeletal muscle	69.8674
Case	36 to 60	Skeletal muscle	72.0001
Case	36 to 60	Skeletal muscle	91.668
Case	36 to 60	Skeletal muscle	51.6644
Case	36 to 60	Skeletal muscle	21.8056
Case	36 to 60	Skeletal muscle	99.5188
Case	36 to 60	Skeletal muscle	49.6989
Case	36 to 60	Skeletal muscle	82.0103
Case	36 to 60	Skeletal muscle	44.7398
Case	36 to 60	Skeletal muscle	23.0391
Case	36 to 60	Skeletal muscle	69.4425
Case	36 to 60	Skeletal muscle	55.2036
Case	36 to 60	Skeletal muscle	30.2335
Case	36 to 60	Skeletal muscle	97.7025
Case	36 to 60	Skeletal muscle	53.4573
Case	36 to 60	Skeletal muscle	97.0277
Case	36 to 60	Skeletal muscle	30.2894
Case	36 to 60	Skeletal muscle	49.8068
Case	36 to 60	Skeletal muscle	65.8802
Case	36 to 60	Skeletal muscle	13.6419
Case	36 to 60	Skeletal muscle	43.439
Case	36 to 60	Skeletal muscle	9.29215
Case	36 to 60	Skeletal muscle	35.583
Case	36 to 60	Skeletal muscle	38.2536
Case	36 to 60	Skeletal muscle	85.7958
Case	36 to 60	Skeletal muscle	64.8067
Case	36 to 60	Skeletal muscle	22.5721
Case	36 to 60	Skeletal muscle	76.4224
Case	36 to 60	Skeletal muscle	34.6778
Case	36 to 60	Skeletal muscle	58.5198
Case	36 to 60	Skeletal muscle	44.2756
Case	36 to 60	Skeletal muscle	80.9966
Case	36 to 60	Skeletal muscle	82.2541
Case	36 to 60	Skeletal muscle	95.9625
Case	36 to 60	Skeletal muscle	91.8508
Case	36 to 60	Skeletal muscle	61.0875
Case	36 to 60	Skeletal muscle	51.6654
Case	36 to 60	Skeletal muscle	97.3175
Case	36 to 60	Skeletal muscle	64.2418
Case	36 to 60	Skeletal muscle	35.4488
Case	36 to 60	Skeletal muscle	76.8886
Case	36 to 60	Skeletal muscle	80.6487
Case	36 to 60	Skeletal muscle	16.3419
Case	36 to 60	Skeletal muscle	92.1476
Case	36 to 60	Skeletal muscle	86.3296
Case	36 to 60	Skeletal muscle	8.66143
Case	36 to 60	Skeletal muscle	43.1533
Case	36 to 60	Skeletal muscle	99.2179
Case	36 to 60	Skeletal muscle	97.9189
Case	36 to 60	Skeletal muscle	42.8752
Case	36 to 60	Skeletal muscle	62.2393
Case	36 to 60	Skeletal muscle	4.93151
Case	36 to 60	Skeletal muscle	88.1476
Case	36 to 60	Skeletal muscle	72.645
Case	36 to 60	Skeletal muscle	80.0409
Case	36 to 60	Skeletal muscle	25.48
Case	36 to 60	Skeletal muscle	55.9917
Case	36 to 60	Skeletal muscle	97.2519
Case	36 to 60	Skeletal muscle	85.7136
Case	36 to 60	Skeletal muscle	54.2972
Case	36 to 60	Skeletal muscle	58.5817
Case	36 to 60	Skeletal muscle	97.9124
Case	36 to 60	Skeletal muscle	30.7152
Case	36 to 60	Skeletal muscle	30.9805
Case	36 to 60	Skeletal muscle	61.4968
Case	36 to 60	Skeletal muscle	70.537
Case	36 to 60	Skeletal muscle	89.6564
Case	36 to 60	Skeletal muscle	89.1255
Case	36 to 60	Skeletal muscle	48.3789
Case	36 to 60	Skeletal muscle	41.6391
Case	36 to 60	Skeletal muscle	57.9888
Case	36 to 60	Skeletal muscle	14.7734
Case	36 to 60	Skeletal muscle	47.5418
Case	36 to 60	Skeletal muscle	90.0479
Case	36 to 60	Skeletal muscle	31.7799
Case	36 to 60	Skeletal muscle	98.1563
Case	36 to 60	Skeletal muscle	89.7825
Case	36 to 60	Skeletal muscle	42.6807
Case	36 to 60	Skeletal muscle	41.1564
Case	36 to 60	Skeletal muscle	99.5212
Case	36 to 60	Skeletal muscle	41.7211
Case	36 to 60	Skeletal muscle	97.6733
Case	36 to 60	Skeletal muscle	3.23118
Case	36 to 60	Skeletal muscle	28.441
Case	36 to 60	Skeletal muscle	80.7084
Case	36 to 60	Skeletal muscle	94.0119
Case	36 to 60	Skeletal muscle	52.3636
Case	36 to 60	Skeletal muscle	52.4021
Case	36 to 60	Skeletal muscle	85.0552
Case	36 to 60	Skeletal muscle	88.6772
Case	36 to 60	Skeletal muscle	21.0277
Case	36 to 60	Skeletal muscle	14.653
Case	36 to 60	Skeletal muscle	85.6274
Case	36 to 60	Skeletal muscle	54.073
Case	36 to 60	Skeletal muscle	28.0121
Case	36 to 60	Skeletal muscle	93.6429
Case	36 to 60	Skeletal muscle	21.2356
Case	36 to 60	Skeletal muscle	86.7022
Case	36 to 60	Skeletal muscle	73.3249
Case	36 to 60	Skeletal muscle	68.9291
Case	36 to 60	Skeletal muscle	67.4533
Case	36 to 60	Skeletal muscle	30.0969
Case	36 to 60	Skeletal muscle	32.7271
Case	36 to 60	Skeletal muscle	77.1648
Case	36 to 60	Skeletal muscle	90.5126
Case	36 to 60	Skeletal muscle	55.7981
Case	36 to 60	Skeletal muscle	57.6187
Case	36 to 60	Skeletal muscle	38.2699
Case	36 to 60	Skeletal muscle	72.89
Case	36 to 60	Skeletal muscle	39.6171
Case	36 to 60	Skeletal muscle	8.95118
Case	36 to 60	Skeletal muscle	30.4012
Case	36 to 60	Skeletal muscle	68.5501
Case	36 to 60	Skeletal muscle	21.9541
Case	36 to 60	Skeletal muscle	19.5344
Case	36 to 60	Skeletal muscle	95.7013
Case	36 to 60	Skeletal muscle	53.1267
Case	36 to 60	Skeletal muscle	43.9291
Case	36 to 60	Skeletal muscle	52.8991
Case	36 to 60	Skeletal muscle	19.5548
Case	36 to 60	Skeletal muscle	99.8384
Case	36 to 60	Skeletal muscle	57.7272
Case	36 to 60	Skeletal muscle	59.7328
Case	36 to 60	Skeletal muscle	18.847
Case	36 to 60	Skeletal muscle	69.4981
Case	36 to 60	Skeletal muscle	99.1653
Case	36 to 60	Skeletal muscle	67.8429
Case	36 to 60	Skeletal muscle	33.6111
Case	36 to 60	Skeletal muscle	98.7677
Case	36 to 60	Skeletal muscle	39.3702
Case	36 to 60	Skeletal muscle	92.5679
Case	36 to 60	Skeletal muscle	73.588
Case	36 to 60	Skeletal muscle	70.438
Case	36 to 60	Skeletal muscle	23.0439
Case	36 to 60	Skeletal muscle	9.07942
Case	36 to 60	Skeletal muscle	35.1945
Case	36 to 60	Skeletal muscle	89.9494
Case	36 to 60	Skeletal muscle	93.5293
Case	36 to 60	Skeletal muscle	5.62236
Case	6 to 18	Skeletal muscle	84.9288
Case	6 to 18	Skeletal muscle	25.083
Case	6 to 18	Skeletal muscle	47.1466
Case	6 to 18	Skeletal muscle	97.0111
Case	6 to 18	Skeletal muscle	2.62157
Case	6 to 18	Skeletal muscle	62.049
Case	6 to 18	Skeletal muscle	46.2627
Case	6 to 18	Skeletal muscle	72.2714
Case	6 to 18	Skeletal muscle	74.2276
Case	6 to 18	Skeletal muscle	96.714
Case	6 to 18	Skeletal muscle	28.2637
Case	6 to 18	Skeletal muscle	85.9836
Case	6 to 18	Skeletal muscle	91.7904
Case	6 to 18	Skeletal muscle	43.42
Case	6 to 18	Skeletal muscle	69.8581
Case	6 to 18	Skeletal muscle	77.6005
Case	6 to 18	Skeletal muscle	65.633
Case	6 to 18	Skeletal muscle	30.5507
Case	6 to 18	Skeletal muscle	33.1173
Case	6 to 18	Skeletal muscle	1.72963
Case	6 to 18	Skeletal muscle	69.8394
Case	6 to 18	Skeletal muscle	16.0921
Case	6 to 18	Skeletal muscle	85.2696
Case	6 to 18	Skeletal muscle	9.8638
Case	6 to 18	Skeletal muscle	15.3836
Case	6 to 18	Skeletal muscle	77.0845
Case	6 to 18	Skeletal muscle	47.3061
Case	6 to 18	Skeletal muscle	10.4535
Case	6 to 18	Skeletal muscle	9.77986
Case	6 to 18	Skeletal muscle	27.6764
Case	6 to 18	Skeletal muscle	47.3993
Case	6 to 18	Skeletal muscle	86.34
Case	6 to 18	Skeletal muscle	30.301
Case	6 to 18	Skeletal muscle	32.2296
Case	6 to 18	Skeletal muscle	86.5547
Case	6 to 18	Skeletal muscle	81.6012
Case	6 to 18	Skeletal muscle	24.4451
Case	6 to 18	Skeletal muscle	97.7138
Case	6 to 18	Skeletal muscle	18.878
Case	6 to 18	Skeletal muscle	76.6107
Case	6 to 18	Skeletal muscle	27.9929
Case	6 to 18	Skeletal muscle	29.3962
Case	6 to 18	Skeletal muscle	86.8529
Case	6 to 18	Skeletal muscle	58.253
Case	6 to 18	Skeletal muscle	63.7279
Case	6 to 18	Skeletal muscle	89.8411
Case	6 to 18	Skeletal muscle	77.7526
Case	6 to 18	Skeletal muscle	73.6783
Case	6 to 18	Skeletal muscle	91.1492
Case	6 to 18	Skeletal muscle	56.152
Case	6 to 18	Skeletal muscle	28.5454
Case	6 to 18	Skeletal muscle	51.247
Case	6 to 18	Skeletal muscle	26.4605
Case	6 to 18	Skeletal muscle	44.9105
Case	6 to 18	Skeletal muscle	42.6803
Case	6 to 18	Skeletal muscle	27.0364
Case	6 to 18	Skeletal muscle	82.5109
Case	6 to 18	Skeletal muscle	88.2658
Case	6 to 18	Skeletal muscle	82.1772
Case	6 to 18	Skeletal muscle	72.4287
Case	6 to 18	Skeletal muscle	58.5784
Case	6 to 18	Skeletal muscle	15.8027
Case	6 to 18	Skeletal muscle	25.7128
Case	6 to 18	Skeletal muscle	20.7996
Case	6 to 18	Skeletal muscle	33.0934
Case	6 to 18	Skeletal muscle	86.0319
Case	6 to 18	Skeletal muscle	48.7277
Case	6 to 18	Skeletal muscle	4.25493
Case	6 to 18	Skeletal muscle	29.0244
Case	6 to 18	Skeletal muscle	38.4093
Case	6 to 18	Skeletal muscle	51.4201
Case	6 to 18	Skeletal muscle	65.5532
Case	6 to 18	Skeletal muscle	98.8502
Case	6 to 18	Skeletal muscle	15.956
Case	6 to 18	Skeletal muscle	43.8999
Case	6 to 18	Skeletal muscle	24.0269
Case	6 to 18	Skeletal muscle	92.9388
Case	6 to 18	Skeletal muscle	33.2413
Case	6 to 18	Skeletal muscle	38.6646
Case	6 to 18	Skeletal muscle	26.4684
Case	6 to 18	Skeletal muscle	92.7177
Case	6 to 18	Skeletal muscle	51.0749
Case	6 to 18	Skeletal muscle	93.2472
Case	6 to 18	Skeletal muscle	38.9634
Case	6 to 18	Skeletal muscle	72.9274
Case	6 to 18	Skeletal muscle	77.6774
Case	6 to 18	Skeletal muscle	72.9702
Case	6 to 18	Skeletal muscle	65.2586
Case	6 to 18	Skeletal muscle	56.0152
Case	6 to 18	Skeletal muscle	59.3182
Case	6 to 18	Skeletal muscle	84.2806
Case	6 to 18	Skeletal muscle	77.4554
Case	6 to 18	Skeletal muscle	59.0494
Case	6 to 18	Skeletal muscle	78.0652
Case	6 to 18	Skeletal muscle	89.6856
Case	6 to 18	Skeletal muscle	17.9684
Case	6 to 18	Skeletal muscle	42.0355
Case	6 to 18	Skeletal muscle	8.34382
Case	6 to 18	Skeletal muscle	30.8471
Case	6 to 18	Skeletal muscle	44.2334
Case	6 to 18	Skeletal muscle	75.3644
Case	6 to 18	Skeletal muscle	13.4105
Case	6 to 18	Skeletal muscle	59.3398
Case	6 to 18	Skeletal muscle	39.0336
Case	6 to 18	Skeletal muscle	93.6731
Case	6 to 18	Skeletal muscle	19.4904
Case	6 to 18	Skeletal muscle	96.0866
Case	6 to 18	Skeletal muscle	50.7137
Case	6 to 18	Skeletal muscle	96.9659
Case	6 to 18	Skeletal muscle	43.7194
Case	6 to 18	Skeletal muscle	60.9246
Case	6 to 18	Skeletal muscle	63.9184
Case	6 to 18	Skeletal muscle	50.2524
Case	6 to 18	Skeletal muscle	75.3978
Case	6 to 18	Skeletal muscle	20.4543
Case	6 to 18	Skeletal muscle	97.7236
Case	6 to 18	Skeletal muscle	94.2635
Case	6 to 18	Skeletal muscle	55.0073
Case	6 to 18	Skeletal muscle	0.548437
Case	6 to 18	Skeletal muscle	24.51
Case	6 to 18	Skeletal muscle	68.9586
Case	6 to 18	Skeletal muscle	14.44
Case	6 to 18	Skeletal muscle	77.1783
Case	6 to 18	Skeletal muscle	79.2774
Case	6 to 18	Skeletal muscle	99.2917
Case	6 to 18	Skeletal muscle	25.2949
Case	6 to 18	Skeletal muscle	99.4412
Case	6 to 18	Skeletal muscle	44.0224
Case	6 to 18	Skeletal muscle	88.5911
Case	6 to 18	Skeletal muscle	97.8189
Case	6 to 18	Skeletal muscle	61.1572
Case	6 to 18	Skeletal muscle	34.5242
Case	6 to 18	Skeletal muscle	30.5017
Case	6 to 18	Skeletal muscle	45.4478
Case	6 to 18	Skeletal muscle	26.3728
Case	6 to 18	Skeletal muscle	28.1258
Case	6 to 18	Skeletal muscle	7.78425
Case	6 to 18	Skeletal muscle	53.5891
Case	6 to 18	Skeletal muscle	89.0619
Case	6 to 18	Skeletal muscle	33.0022
Case	6 to 18	Skeletal muscle	33.16
Case	6 to 18	Skeletal muscle	19.0121
Case	6 to 18	Skeletal muscle	22.3308
Case	6 to 18	Skeletal muscle	38.9737
Case	6 to 18	Skeletal muscle	71.1483
Case	6 to 18	Skeletal muscle	13.9723
Case	6 to 18	Skeletal muscle	44.6674
Case	6 to 18	Skeletal muscle	69.2149
Case	6 to 18	Skeletal muscle	13.8894
Case	6 to 18	Skeletal muscle	94.3313
Case	6 to 18	Skeletal muscle	96.2833
Case	6 to 18	Skeletal muscle	57.4554
Case	6 to 18	Skeletal muscle	62.0716
Case	6 to 18	Skeletal muscle	55.0976
Case	6 to 18	Skeletal muscle	58.1442
Case	6 to 18	Skeletal muscle	55.8173
Case	6 to 18	Skeletal muscle	96.9158
Case	6 to 18	Skeletal muscle	52.9745
Case	6 to 18	Skeletal muscle	84.6189
Case	6 to 18	Skeletal muscle	30.8607
Case	6 to 18	Skeletal muscle	14.0669
Case	6 to 18	Skeletal muscle	86.3338
Case	6 to 18	Skeletal muscle	98.1425
Case	6 to 18	Skeletal muscle	63.6473
Case	6 to 18	Skeletal muscle	59.0748
Case	6 to 18	Skeletal muscle	81.5261
Case	6 to 18	Skeletal muscle	6.87018
Case	6 to 18	Skeletal muscle	29.5875
Case	6 to 18	Skeletal muscle	90.0503
Case	6 to 18	Skeletal muscle	27.369
Case	6 to 18	Skeletal muscle	63.0833
Case	6 to 18	Skeletal muscle	23.1626
Case	6 to 18	Skeletal muscle	86.4811
Case	6 to 18	Skeletal muscle	58.4909
Case	6 to 18	Skeletal muscle	21.6725
Case	6 to 18	Skeletal muscle	45.1275
Case	18 to 36	Subcutaneous adipose tissue	25.8204
Case	18 to 36	Subcutaneous adipose tissue	49.5952
Case	18 to 36	Subcutaneous adipose tissue	39.3718
Case	18 to 36	Subcutaneous adipose tissue	79.8224
Case	18 to 36	Subcutaneous adipose tissue	91.975
Case	18 to 36	Subcutaneous adipose tissue	67.1809
Case	18 to 36	Subcutaneous adipose tissue	78.1841
Case	18 to 36	Subcutaneous adipose tissue	28.1391
Case	18 to 36	Subcutaneous adipose tissue	29.2797
Case	18 to 36	Subcutaneous adipose tissue	6.16067
Case	18 to 36	Subcutaneous adipose tissue	22.2396
Case	18 to 36	Subcutaneous adipose tissue	66.8382
Case	18 to 36	Subcutaneous adipose tissue	8.45928
Case	18 to 36	Subcutaneous adipose tissue	4.91175
Case	18 to 36	Subcutaneous adipose tissue	75.2192
Case	18 to 36	Subcutaneous adipose tissue	89.156
Case	18 to 36	Subcutaneous adipose tissue	59.0909
Case	18 to 36	Subcutaneous adipose tissue	94.4327
Case	18 to 36	Subcutaneous adipose tissue	98.8472
Case	18 to 36	Subcutaneous adipose tissue	60.8787
Case	18 to 36	Subcutaneous adipose tissue	91.6118
Case	18 to 36	Subcutaneous adipose tissue	38.1156
Case	18 to 36	Subcutaneous adipose tissue	72.1897
Case	18 to 36	Subcutaneous adipose tissue	43.547
Case	18 to 36	Subcutaneous adipose tissue	74.6785
Case	18 to 36	Subcutaneous adipose tissue	96.8468
Case	18 to 36	Subcutaneous adipose tissue	87.8582
Case	18 to 36	Subcutaneous adipose tissue	63.1625
Case	18 to 36	Subcutaneous adipose tissue	99.833
Case	18 to 36	Subcutaneous adipose tissue	4.98707
Case	18 to 36	Subcutaneous adipose tissue	42.1162
Case	18 to 36	Subcutaneous adipose tissue	67.8337
Case	18 to 36	Subcutaneous adipose tissue	81.0981
Case	18 to 36	Subcutaneous adipose tissue	83.3411
Case	18 to 36	Subcutaneous adipose tissue	78.1256
Case	18 to 36	Subcutaneous adipose tissue	3.66112
Case	18 to 36	Subcutaneous adipose tissue	96.2746
Case	18 to 36	Subcutaneous adipose tissue	42.8242
Case	18 to 36	Subcutaneous adipose tissue	66.3287
Case	18 to 36	Subcutaneous adipose tissue	37.9485
Case	18 to 36	Subcutaneous adipose tissue	48.8196
Case	18 to 36	Subcutaneous adipose tissue	11.4415
Case	18 to 36	Subcutaneous adipose tissue	46.6557
Case	18 to 36	Subcutaneous adipose tissue	91.4521
Case	18 to 36	Subcutaneous adipose tissue	62.5347
Case	18 to 36	Subcutaneous adipose tissue	47.3404
Case	18 to 36	Subcutaneous adipose tissue	76.3734
Case	18 to 36	Subcutaneous adipose tissue	22.917
Case	18 to 36	Subcutaneous adipose tissue	5.55607
Case	18 to 36	Subcutaneous adipose tissue	95.6595
Case	18 to 36	Subcutaneous adipose tissue	84.9755
Case	18 to 36	Subcutaneous adipose tissue	18.6753
Case	18 to 36	Subcutaneous adipose tissue	34.7485
Case	18 to 36	Subcutaneous adipose tissue	41.4819
Case	18 to 36	Subcutaneous adipose tissue	87.9044
Case	18 to 36	Subcutaneous adipose tissue	91.3771
Case	18 to 36	Subcutaneous adipose tissue	51.5717
Case	18 to 36	Subcutaneous adipose tissue	36.5876
Case	18 to 36	Subcutaneous adipose tissue	97.6787
Case	18 to 36	Subcutaneous adipose tissue	82.2312
Case	18 to 36	Subcutaneous adipose tissue	16.3058
Case	18 to 36	Subcutaneous adipose tissue	70.1637
Case	18 to 36	Subcutaneous adipose tissue	8.9422
Case	18 to 36	Subcutaneous adipose tissue	5.28764
Case	18 to 36	Subcutaneous adipose tissue	24.759
Case	18 to 36	Subcutaneous adipose tissue	72.2849
Case	18 to 36	Subcutaneous adipose tissue	49.4968
Case	18 to 36	Subcutaneous adipose tissue	95.4599
Case	18 to 36	Subcutaneous adipose tissue	89.6904
Case	18 to 36	Subcutaneous adipose tissue	71.9716
Case	18 to 36	Subcutaneous adipose tissue	6.27062
Case	18 to 36	Subcutaneous adipose tissue	48.2502
Case	18 to 36	Subcutaneous adipose tissue	20.0064
Case	18 to 36	Subcutaneous adipose tissue	26.5234
Case	18 to 36	Subcutaneous adipose tissue	42.6602
Case	18 to 36	Subcutaneous adipose tissue	83.7769
Case	18 to 36	Subcutaneous adipose tissue	73.7061
Case	18 to 36	Subcutaneous adipose tissue	96.453
Case	18 to 36	Subcutaneous adipose tissue	90.1239
Case	18 to 36	Subcutaneous adipose tissue	43.7358
Case	18 to 36	Subcutaneous adipose tissue	18.0022
Case	18 to 36	Subcutaneous adipose tissue	93.9355
Case	18 to 36	Subcutaneous adipose tissue	7.70609
Case	18 to 36	Subcutaneous adipose tissue	82.7622
Case	18 to 36	Subcutaneous adipose tissue	45.2806
Case	18 to 36	Subcutaneous adipose tissue	96.3145
Case	18 to 36	Subcutaneous adipose tissue	37.8757
Case	18 to 36	Subcutaneous adipose tissue	23.4799
Case	18 to 36	Subcutaneous adipose tissue	48.6362
Case	18 to 36	Subcutaneous adipose tissue	60.1093
Case	18 to 36	Subcutaneous adipose tissue	4.07309
Case	18 to 36	Subcutaneous adipose tissue	51.4726
Case	18 to 36	Subcutaneous adipose tissue	45.4012
Case	18 to 36	Subcutaneous adipose tissue	90.4297
Case	18 to 36	Subcutaneous adipose tissue	28.5365
Case	18 to 36	Subcutaneous adipose tissue	21.2533
Case	18 to 36	Subcutaneous adipose tissue	28.0823
Case	18 to 36	Subcutaneous adipose tissue	49.8789
Case	18 to 36	Subcutaneous adipose tissue	21.0308
Case	18 to 36	Subcutaneous adipose tissue	67.5464
Case	18 to 36	Subcutaneous adipose tissue	7.11793
Case	18 to 36	Subcutaneous adipose tissue	25.7557
Case	18 to 36	Subcutaneous adipose tissue	80.801
Case	18 to 36	Subcutaneous adipose tissue	23.0159
Case	18 to 36	Subcutaneous adipose tissue	23.7544
Case	18 to 36	Subcutaneous adipose tissue	96.5958
Case	18 to 36	Subcutaneous adipose tissue	64.3788
Case	18 to 36	Subcutaneous adipose tissue	60.4195
Case	18 to 36	Subcutaneous adipose tissue	56.6788
Case	18 to 36	Subcutaneous adipose tissue	55.6019
Case	18 to 36	Subcutaneous adipose tissue	88.6748
Case	18 to 36	Subcutaneous adipose tissue	13.0027
Case	18 to 36	Subcutaneous adipose tissue	67.2806
Case	18 to 36	Subcutaneous adipose tissue	57.6647
Case	18 to 36	Subcutaneous adipose tissue	0.389718
Case	18 to 36	Subcutaneous adipose tissue	8.21107
Case	18 to 36	Subcutaneous adipose tissue	67.1199
Case	18 to 36	Subcutaneous adipose tissue	20.5681
Case	18 to 36	Subcutaneous adipose tissue	98.7017
Case	18 to 36	Subcutaneous adipose tissue	99.3597
Case	18 to 36	Subcutaneous adipose tissue	27.0436
Case	18 to 36	Subcutaneous adipose tissue	11.7919
Case	18 to 36	Subcutaneous adipose tissue	51.7268
Case	18 to 36	Subcutaneous adipose tissue	86.9412
Case	18 to 36	Subcutaneous adipose tissue	77.3409
Case	18 to 36	Subcutaneous adipose tissue	35.0463
Case	18 to 36	Subcutaneous adipose tissue	85.2339
Case	18 to 36	Subcutaneous adipose tissue	98.7584
Case	18 to 36	Subcutaneous adipose tissue	36.233
Case	18 to 36	Subcutaneous adipose tissue	93.2148
Case	18 to 36	Subcutaneous adipose tissue	14.9447
Case	18 to 36	Subcutaneous adipose tissue	40.3457
Case	18 to 36	Subcutaneous adipose tissue	10.4666
Case	18 to 36	Subcutaneous adipose tissue	7.26244
Case	18 to 36	Subcutaneous adipose tissue	44.7942
Case	18 to 36	Subcutaneous adipose tissue	73.3682
Case	18 to 36	Subcutaneous adipose tissue	1.77835
Case	18 to 36	Subcutaneous adipose tissue	86.1122
Case	18 to 36	Subcutaneous adipose tissue	9.45684
Case	18 to 36	Subcutaneous adipose tissue	60.6638
Case	18 to 36	Subcutaneous adipose tissue	24.3177
Case	18 to 36	Subcutaneous adipose tissue	18.6706
Case	18 to 36	Subcutaneous adipose tissue	67.2712
Case	18 to 36	Subcutaneous adipose tissue	59.3546
Case	18 to 36	Subcutaneous adipose tissue	55.6651
Case	18 to 36	Subcutaneous adipose tissue	37.2928
Case	18 to 36	Subcutaneous adipose tissue	46.9325
Case	18 to 36	Subcutaneous adipose tissue	28.5799
Case	18 to 36	Subcutaneous adipose tissue	52.9881
Case	18 to 36	Subcutaneous adipose tissue	75.1198
Case	18 to 36	Subcutaneous adipose tissue	84.2574
Case	18 to 36	Subcutaneous adipose tissue	30.2281
Case	18 to 36	Subcutaneous adipose tissue	20.2994
Case	18 to 36	Subcutaneous adipose tissue	67.1444
Case	18 to 36	Subcutaneous adipose tissue	67.2561
Case	18 to 36	Subcutaneous adipose tissue	67.5254
Case	18 to 36	Subcutaneous adipose tissue	41.4794
Case	18 to 36	Subcutaneous adipose tissue	11.5412
Case	18 to 36	Subcutaneous adipose tissue	44.2681
Case	18 to 36	Subcutaneous adipose tissue	98.9757
Case	18 to 36	Subcutaneous adipose tissue	56.9188
Case	18 to 36	Subcutaneous adipose tissue	80.0157
Case	18 to 36	Subcutaneous adipose tissue	7.19723
Case	18 to 36	Subcutaneous adipose tissue	25.6911
Case	18 to 36	Subcutaneous adipose tissue	2.22785
Case	18 to 36	Subcutaneous adipose tissue	76.5889
Case	18 to 36	Subcutaneous adipose tissue	52.7188
Case	18 to 36	Subcutaneous adipose tissue	13.1194
Case	18 to 36	Subcutaneous adipose tissue	39.6656
Case	18 to 36	Subcutaneous adipose tissue	16.3389
Case	18 to 36	Subcutaneous adipose tissue	78.0949
Case	18 to 36	Subcutaneous adipose tissue	94.4394
Case	18 to 36	Subcutaneous adipose tissue	64.2205
Case	18 to 36	Subcutaneous adipose tissue	92.9307
Case	18 to 36	Subcutaneous adipose tissue	40.1818
Case	18 to 36	Subcutaneous adipose tissue	58.7739
Case	18 to 36	Subcutaneous adipose tissue	92.9899
Case	18 to 36	Subcutaneous adipose tissue	67.0098
Case	18 to 36	Subcutaneous adipose tissue	29.6682
Case	18 to 36	Subcutaneous adipose tissue	67.8699
Case	18 to 36	Subcutaneous adipose tissue	81.0177
Case	18 to 36	Subcutaneous adipose tissue	93.3057
Case	18 to 36	Subcutaneous adipose tissue	22.5428
Case	18 to 36	Subcutaneous adipose tissue	84.4382
Case	18 to 36	Subcutaneous adipose tissue	76.0326
Case	18 to 36	Subcutaneous adipose tissue	35.4976
Case	18 to 36	Subcutaneous adipose tissue	16.6338
Case	18 to 36	Subcutaneous adipose tissue	60.0875
Case	18 to 36	Subcutaneous adipose tissue	70.929
Case	18 to 36	Subcutaneous adipose tissue	37.1314
Case	18 to 36	Subcutaneous adipose tissue	26.1759
Case	18 to 36	Subcutaneous adipose tissue	18.8438
Case	18 to 36	Subcutaneous adipose tissue	97.3709
Case	18 to 36	Subcutaneous adipose tissue	43.0474
Case	18 to 36	Subcutaneous adipose tissue	96.9453
Case	18 to 36	Subcutaneous adipose tissue	72.3117
Case	18 to 36	Subcutaneous adipose tissue	10.7534
Case	18 to 36	Subcutaneous adipose tissue	75.3654
Case	2 to 6	Subcutaneous adipose tissue	93.7062
Case	2 to 6	Subcutaneous adipose tissue	94.9518
Case	2 to 6	Subcutaneous adipose tissue	40.4003
Case	2 to 6	Subcutaneous adipose tissue	11.0548
Case	2 to 6	Subcutaneous adipose tissue	0.335072
Case	2 to 6	Subcutaneous adipose tissue	15.8105
Case	2 to 6	Subcutaneous adipose tissue	5.64747
Case	2 to 6	Subcutaneous adipose tissue	32.8659
Case	2 to 6	Subcutaneous adipose tissue	31.6416
Case	2 to 6	Subcutaneous adipose tissue	7.93693
Case	2 to 6	Subcutaneous adipose tissue	68.6031
Case	2 to 6	Subcutaneous adipose tissue	51.019
Case	2 to 6	Subcutaneous adipose tissue	30.8668
Case	2 to 6	Subcutaneous adipose tissue	31.8781
Case	2 to 6	Subcutaneous adipose tissue	3.32562
Case	2 to 6	Subcutaneous adipose tissue	43.658
Case	2 to 6	Subcutaneous adipose tissue	30.1912
Case	2 to 6	Subcutaneous adipose tissue	95.783
Case	2 to 6	Subcutaneous adipose tissue	57.2124
Case	2 to 6	Subcutaneous adipose tissue	1.47627
Case	2 to 6	Subcutaneous adipose tissue	6.78892
Case	2 to 6	Subcutaneous adipose tissue	26.5619
Case	2 to 6	Subcutaneous adipose tissue	70.6722
Case	2 to 6	Subcutaneous adipose tissue	72.9524
Case	2 to 6	Subcutaneous adipose tissue	4.63345
Case	2 to 6	Subcutaneous adipose tissue	80.0285
Case	2 to 6	Subcutaneous adipose tissue	6.83036
Case	2 to 6	Subcutaneous adipose tissue	71.0869
Case	2 to 6	Subcutaneous adipose tissue	66.6715
Case	2 to 6	Subcutaneous adipose tissue	10.5591
Case	2 to 6	Subcutaneous adipose tissue	14.7583
Case	2 to 6	Subcutaneous adipose tissue	21.9028
Case	2 to 6	Subcutaneous adipose tissue	89.5799
Case	2 to 6	Subcutaneous adipose tissue	61.9996
Case	2 to 6	Subcutaneous adipose tissue	22.8941
Case	2 to 6	Subcutaneous adipose tissue	15.1754
Case	2 to 6	Subcutaneous adipose tissue	9.11917
Case	2 to 6	Subcutaneous adipose tissue	99.5037
Case	2 to 6	Subcutaneous adipose tissue	0.170471
Case	2 to 6	Subcutaneous adipose tissue	41.2545
Case	2 to 6	Subcutaneous adipose tissue	1.69187
Case	2 to 6	Subcutaneous adipose tissue	11.3838
Case	2 to 6	Subcutaneous adipose tissue	31.5807
Case	2 to 6	Subcutaneous adipose tissue	61.5195
Case	2 to 6	Subcutaneous adipose tissue	65.7293
Case	2 to 6	Subcutaneous adipose tissue	2.03121
Case	2 to 6	Subcutaneous adipose tissue	90.4565
Case	2 to 6	Subcutaneous adipose tissue	54.8485
Case	2 to 6	Subcutaneous adipose tissue	37.0864
Case	2 to 6	Subcutaneous adipose tissue	98.8818
Case	2 to 6	Subcutaneous adipose tissue	63.6355
Case	2 to 6	Subcutaneous adipose tissue	18.3121
Case	2 to 6	Subcutaneous adipose tissue	4.63073
Case	2 to 6	Subcutaneous adipose tissue	65.9944
Case	2 to 6	Subcutaneous adipose tissue	80.7825
Case	2 to 6	Subcutaneous adipose tissue	30.7171
Case	2 to 6	Subcutaneous adipose tissue	89.5211
Case	2 to 6	Subcutaneous adipose tissue	50.2498
Case	2 to 6	Subcutaneous adipose tissue	77.7594
Case	2 to 6	Subcutaneous adipose tissue	81.444
Case	2 to 6	Subcutaneous adipose tissue	48.903
Case	2 to 6	Subcutaneous adipose tissue	73.494
Case	2 to 6	Subcutaneous adipose tissue	83.2297
Case	2 to 6	Subcutaneous adipose tissue	42.9126
Case	2 to 6	Subcutaneous adipose tissue	54.8355
Case	2 to 6	Subcutaneous adipose tissue	62.2704
Case	2 to 6	Subcutaneous adipose tissue	59.228
Case	2 to 6	Subcutaneous adipose tissue	7.37018
Case	2 to 6	Subcutaneous adipose tissue	73.2451
Case	2 to 6	Subcutaneous adipose tissue	57.4833
Case	2 to 6	Subcutaneous adipose tissue	26.7169
Case	2 to 6	Subcutaneous adipose tissue	53.9972
Case	2 to 6	Subcutaneous adipose tissue	96.6105
Case	2 to 6	Subcutaneous adipose tissue	86.0275
Case	2 to 6	Subcutaneous adipose tissue	31.2496
Case	2 to 6	Subcutaneous adipose tissue	8.39312
Case	2 to 6	Subcutaneous adipose tissue	23.6533
Case	2 to 6	Subcutaneous adipose tissue	84.083
Case	2 to 6	Subcutaneous adipose tissue	87.4087
Case	2 to 6	Subcutaneous adipose tissue	79.1242
Case	2 to 6	Subcutaneous adipose tissue	8.41685
Case	2 to 6	Subcutaneous adipose tissue	50.0821
Case	2 to 6	Subcutaneous adipose tissue	38.3341
Case	2 to 6	Subcutaneous adipose tissue	39.3538
Case	2 to 6	Subcutaneous adipose tissue	44.8033
Case	2 to 6	Subcutaneous adipose tissue	3.40103
Case	2 to 6	Subcutaneous adipose tissue	18.1561
Case	2 to 6	Subcutaneous adipose tissue	21.4644
Case	2 to 6	Subcutaneous adipose tissue	2.42584
Case	2 to 6	Subcutaneous adipose tissue	38.6358
Case	2 to 6	Subcutaneous adipose tissue	18.0543
Case	2 to 6	Subcutaneous adipose tissue	17.0395
Case	2 to 6	Subcutaneous adipose tissue	98.4406
Case	2 to 6	Subcutaneous adipose tissue	98.0688
Case	2 to 6	Subcutaneous adipose tissue	2.94622
Case	2 to 6	Subcutaneous adipose tissue	12.6801
Case	2 to 6	Subcutaneous adipose tissue	42.0145
Case	2 to 6	Subcutaneous adipose tissue	10.8632
Case	2 to 6	Subcutaneous adipose tissue	22.6768
Case	2 to 6	Subcutaneous adipose tissue	42.1722
Case	2 to 6	Subcutaneous adipose tissue	7.692
Case	2 to 6	Subcutaneous adipose tissue	34.5036
Case	2 to 6	Subcutaneous adipose tissue	59.408
Case	2 to 6	Subcutaneous adipose tissue	64.8222
Case	2 to 6	Subcutaneous adipose tissue	70.4445
Case	2 to 6	Subcutaneous adipose tissue	43.6792
Case	2 to 6	Subcutaneous adipose tissue	20.1115
Case	2 to 6	Subcutaneous adipose tissue	83.0364
Case	2 to 6	Subcutaneous adipose tissue	53.7276
Case	2 to 6	Subcutaneous adipose tissue	74.9668
Case	2 to 6	Subcutaneous adipose tissue	43.7589
Case	2 to 6	Subcutaneous adipose tissue	77.6257
Case	2 to 6	Subcutaneous adipose tissue	43.2474
Case	2 to 6	Subcutaneous adipose tissue	52.0899
Case	2 to 6	Subcutaneous adipose tissue	10.1823
Case	2 to 6	Subcutaneous adipose tissue	0.00243956
Case	2 to 6	Subcutaneous adipose tissue	31.8973
Case	2 to 6	Subcutaneous adipose tissue	70.5669
Case	2 to 6	Subcutaneous adipose tissue	81.7448
Case	2 to 6	Subcutaneous adipose tissue	16.9692
Case	2 to 6	Subcutaneous adipose tissue	51.0272
Case	2 to 6	Subcutaneous adipose tissue	55.9574
Case	2 to 6	Subcutaneous adipose tissue	14.9355
Case	2 to 6	Subcutaneous adipose tissue	72.1553
Case	2 to 6	Subcutaneous adipose tissue	51.7871
Case	2 to 6	Subcutaneous adipose tissue	17.9121
Case	2 to 6	Subcutaneous adipose tissue	86.303
Case	2 to 6	Subcutaneous adipose tissue	5.06515
Case	2 to 6	Subcutaneous adipose tissue	51.1936
Case	2 to 6	Subcutaneous adipose tissue	81.489
Case	2 to 6	Subcutaneous adipose tissue	50.3932
Case	2 to 6	Subcutaneous adipose tissue	37.5344
Case	2 to 6	Subcutaneous adipose tissue	9.19482
Case	2 to 6	Subcutaneous adipose tissue	90.9272
Case	2 to 6	Subcutaneous adipose tissue	27.261
Case	2 to 6	Subcutaneous adipose tissue	99.2864
Case	2 to 6	Subcutaneous adipose tissue	23.0673
Case	2 to 6	Subcutaneous adipose tissue	15.0836
Case	2 to 6	Subcutaneous adipose tissue	71.5614
Case	2 to 6	Subcutaneous adipose tissue	68.9972
Case	2 to 6	Subcutaneous adipose tissue	26.449
Case	2 to 6	Subcutaneous adipose tissue	25.0804
Case	2 to 6	Subcutaneous adipose tissue	1.92668
Case	2 to 6	Subcutaneous adipose tissue	35.8522
Case	2 to 6	Subcutaneous adipose tissue	50.0782
Case	2 to 6	Subcutaneous adipose tissue	35.8854
Case	2 to 6	Subcutaneous adipose tissue	77.2579
Case	2 to 6	Subcutaneous adipose tissue	71.9841
Case	2 to 6	Subcutaneous adipose tissue	43.4015
Case	2 to 6	Subcutaneous adipose tissue	8.4513
Case	2 to 6	Subcutaneous adipose tissue	72.138
Case	2 to 6	Subcutaneous adipose tissue	64.4699
Case	2 to 6	Subcutaneous adipose tissue	58.5067
Case	2 to 6	Subcutaneous adipose tissue	73.8101
Case	2 to 6	Subcutaneous adipose tissue	38.9955
Case	2 to 6	Subcutaneous adipose tissue	10.0708
Case	2 to 6	Subcutaneous adipose tissue	65.5116
Case	2 to 6	Subcutaneous adipose tissue	15.4457
Case	2 to 6	Subcutaneous adipose tissue	42.7459
Case	2 to 6	Subcutaneous adipose tissue	42.159
Case	2 to 6	Subcutaneous adipose tissue	66.7355
Case	2 to 6	Subcutaneous adipose tissue	78.5191
Case	2 to 6	Subcutaneous adipose tissue	25.0049
Case	2 to 6	Subcutaneous adipose tissue	91.4257
Case	2 to 6	Subcutaneous adipose tissue	73.5367
Case	2 to 6	Subcutaneous adipose tissue	42.427
Case	2 to 6	Subcutaneous adipose tissue	3.13679
Case	2 to 6	Subcutaneous adipose tissue	48.4742
Case	2 to 6	Subcutaneous adipose tissue	65.1904
Case	2 to 6	Subcutaneous adipose tissue	5.678
Case	2 to 6	Subcutaneous adipose tissue	29.7403
Case	36 to 60	Subcutaneous adipose tissue	80.9661
Case	36 to 60	Subcutaneous adipose tissue	32.4907
Case	36 to 60	Subcutaneous adipose tissue	76.7065
Case	36 to 60	Subcutaneous adipose tissue	43.1713
Case	36 to 60	Subcutaneous adipose tissue	75.3385
Case	36 to 60	Subcutaneous adipose tissue	33.5694
Case	36 to 60	Subcutaneous adipose tissue	23.2688
Case	36 to 60	Subcutaneous adipose tissue	16.7434
Case	36 to 60	Subcutaneous adipose tissue	25.5841
Case	36 to 60	Subcutaneous adipose tissue	31.6477
Case	36 to 60	Subcutaneous adipose tissue	68.3873
Case	36 to 60	Subcutaneous adipose tissue	62.9004
Case	36 to 60	Subcutaneous adipose tissue	31.0002
Case	36 to 60	Subcutaneous adipose tissue	81.1366
Case	36 to 60	Subcutaneous adipose tissue	44.7376
Case	36 to 60	Subcutaneous adipose tissue	30.2285
Case	36 to 60	Subcutaneous adipose tissue	4.74402
Case	36 to 60	Subcutaneous adipose tissue	27.257
Case	36 to 60	Subcutaneous adipose tissue	82.8766
Case	36 to 60	Subcutaneous adipose tissue	15.8239
Case	36 to 60	Subcutaneous adipose tissue	77.9006
Case	36 to 60	Subcutaneous adipose tissue	20.7664
Case	36 to 60	Subcutaneous adipose tissue	36.0869
Case	36 to 60	Subcutaneous adipose tissue	45.348
Case	36 to 60	Subcutaneous adipose tissue	89.9475
Case	36 to 60	Subcutaneous adipose tissue	52.7292
Case	36 to 60	Subcutaneous adipose tissue	13.6482
Case	36 to 60	Subcutaneous adipose tissue	91.7089
Case	36 to 60	Subcutaneous adipose tissue	25.7696
Case	36 to 60	Subcutaneous adipose tissue	42.7305
Case	36 to 60	Subcutaneous adipose tissue	87.1159
Case	36 to 60	Subcutaneous adipose tissue	47.7428
Case	36 to 60	Subcutaneous adipose tissue	59.9116
Case	36 to 60	Subcutaneous adipose tissue	88.4368
Case	36 to 60	Subcutaneous adipose tissue	60.5109
Case	36 to 60	Subcutaneous adipose tissue	71.5832
Case	36 to 60	Subcutaneous adipose tissue	99.0286
Case	36 to 60	Subcutaneous adipose tissue	37.2018
Case	36 to 60	Subcutaneous adipose tissue	59.9684
Case	36 to 60	Subcutaneous adipose tissue	21.619
Case	36 to 60	Subcutaneous adipose tissue	95.7436
Case	36 to 60	Subcutaneous adipose tissue	38.7574
Case	36 to 60	Subcutaneous adipose tissue	7.28696
Case	36 to 60	Subcutaneous adipose tissue	91.5698
Case	36 to 60	Subcutaneous adipose tissue	90.7972
Case	36 to 60	Subcutaneous adipose tissue	15.8067
Case	36 to 60	Subcutaneous adipose tissue	78.5506
Case	36 to 60	Subcutaneous adipose tissue	92.4236
Case	36 to 60	Subcutaneous adipose tissue	79.6075
Case	36 to 60	Subcutaneous adipose tissue	24.8153
Case	36 to 60	Subcutaneous adipose tissue	60.6805
Case	36 to 60	Subcutaneous adipose tissue	16.86
Case	36 to 60	Subcutaneous adipose tissue	69.8493
Case	36 to 60	Subcutaneous adipose tissue	51.3762
Case	36 to 60	Subcutaneous adipose tissue	46.4396
Case	36 to 60	Subcutaneous adipose tissue	46.4958
Case	36 to 60	Subcutaneous adipose tissue	11.1539
Case	36 to 60	Subcutaneous adipose tissue	85.4074
Case	36 to 60	Subcutaneous adipose tissue	28.8311
Case	36 to 60	Subcutaneous adipose tissue	33.2956
Case	36 to 60	Subcutaneous adipose tissue	71.7874
Case	36 to 60	Subcutaneous adipose tissue	83.1027
Case	36 to 60	Subcutaneous adipose tissue	77.348
Case	36 to 60	Subcutaneous adipose tissue	74.8716
Case	36 to 60	Subcutaneous adipose tissue	77.4989
Case	36 to 60	Subcutaneous adipose tissue	12.0181
Case	36 to 60	Subcutaneous adipose tissue	38.087
Case	36 to 60	Subcutaneous adipose tissue	92.2406
Case	36 to 60	Subcutaneous adipose tissue	90.8275
Case	36 to 60	Subcutaneous adipose tissue	95.3149
Case	36 to 60	Subcutaneous adipose tissue	71.5696
Case	36 to 60	Subcutaneous adipose tissue	74.2251
Case	36 to 60	Subcutaneous adipose tissue	19.6784
Case	36 to 60	Subcutaneous adipose tissue	74.6477
Case	36 to 60	Subcutaneous adipose tissue	23.2686
Case	36 to 60	Subcutaneous adipose tissue	96.8877
Case	36 to 60	Subcutaneous adipose tissue	6.34731
Case	36 to 60	Subcutaneous adipose tissue	70.4573
Case	36 to 60	Subcutaneous adipose tissue	96.9189
Case	36 to 60	Subcutaneous adipose tissue	1.78794
Case	36 to 60	Subcutaneous adipose tissue	57.5284
Case	36 to 60	Subcutaneous adipose tissue	90.3146
Case	36 to 60	Subcutaneous adipose tissue	8.23513
Case	36 to 60	Subcutaneous adipose tissue	0.952537
Case	36 to 60	Subcutaneous adipose tissue	91.9446
Case	36 to 60	Subcutaneous adipose tissue	34.5074
Case	36 to 60	Subcutaneous adipose tissue	41.8586
Case	36 to 60	Subcutaneous adipose tissue	92.4764
Case	36 to 60	Subcutaneous adipose tissue	86.1749
Case	36 to 60	Subcutaneous adipose tissue	40.0601
Case	36 to 60	Subcutaneous adipose tissue	74.599
Case	36 to 60	Subcutaneous adipose tissue	79.7764
Case	36 to 60	Subcutaneous adipose tissue	47.3349
Case	36 to 60	Subcutaneous adipose tissue	14.9593
Case	36 to 60	Subcutaneous adipose tissue	64.8961
Case	36 to 60	Subcutaneous adipose tissue	40.5708
Case	36 to 60	Subcutaneous adipose tissue	80.9536
Case	36 to 60	Subcutaneous adipose tissue	99.3179
Case	36 to 60	Subcutaneous adipose tissue	82.6458
Case	36 to 60	Subcutaneous adipose tissue	5.1324
Case	36 to 60	Subcutaneous adipose tissue	15.8875
Case	36 to 60	Subcutaneous adipose tissue	4.76803
Case	36 to 60	Subcutaneous adipose tissue	24.7289
Case	36 to 60	Subcutaneous adipose tissue	67.3712
Case	36 to 60	Subcutaneous adipose tissue	46.8013
Case	36 to 60	Subcutaneous adipose tissue	76.3132
Case	36 to 60	Subcutaneous adipose tissue	79.2201
Case	36 to 60	Subcutaneous adipose tissue	49.8902
Case	36 to 60	Subcutaneous adipose tissue	1.70408
Case	36 to 60	Subcutaneous adipose tissue	24.7472
Case	36 to 60	Subcutaneous adipose tissue	43.4709
Case	36 to 60	Subcutaneous adipose tissue	95.6902
Case	36 to 60	Subcutaneous adipose tissue	62.9252
Case	36 to 60	Subcutaneous adipose tissue	29.5561
Case	36 to 60	Subcutaneous adipose tissue	94.3531
Case	36 to 60	Subcutaneous adipose tissue	93.892
Case	36 to 60	Subcutaneous adipose tissue	68.281
Case	36 to 60	Subcutaneous adipose tissue	38.4275
Case	36 to 60	Subcutaneous adipose tissue	37.297
Case	36 to 60	Subcutaneous adipose tissue	14.0447
Case	36 to 60	Subcutaneous adipose tissue	31.9157
Case	36 to 60	Subcutaneous adipose tissue	32.254
Case	36 to 60	Subcutaneous adipose tissue	86.3488
Case	36 to 60	Subcutaneous adipose tissue	60.2737
Case	36 to 60	Subcutaneous adipose tissue	6.39394
Case	36 to 60	Subcutaneous adipose tissue	90.4271
Case	36 to 60	Subcutaneous adipose tissue	92.5367
Case	36 to 60	Subcutaneous adipose tissue	79.6562
Case	36 to 60	Subcutaneous adipose tissue	54.9601
Case	36 to 60	Subcutaneous adipose tissue	46.1644
Case	36 to 60	Subcutaneous adipose tissue	63.1453
Case	36 to 60	Subcutaneous adipose tissue	26.1476
Case	36 to 60	Subcutaneous adipose tissue	64.4895
Case	36 to 60	Subcutaneous adipose tissue	35.9777
Case	36 to 60	Subcutaneous adipose tissue	61.0665
Case	36 to 60	Subcutaneous adipose tissue	46.0008
Case	36 to 60	Subcutaneous adipose tissue	35.8815
Case	36 to 60	Subcutaneous adipose tissue	30.9635
Case	36 to 60	Subcutaneous adipose tissue	41.3941
Case	36 to 60	Subcutaneous adipose tissue	79.5014
Case	36 to 60	Subcutaneous adipose tissue	29.2927
Case	36 to 60	Subcutaneous adipose tissue	59.2606
Case	36 to 60	Subcutaneous adipose tissue	37.3347
Case	36 to 60	Subcutaneous adipose tissue	34.3284
Case	36 to 60	Subcutaneous adipose tissue	53.8239
Case	36 to 60	Subcutaneous adipose tissue	76.7977
Case	36 to 60	Subcutaneous adipose tissue	14.0455
Case	36 to 60	Subcutaneous adipose tissue	32.6198
Case	36 to 60	Subcutaneous adipose tissue	85.9375
Case	36 to 60	Subcutaneous adipose tissue	67.9087
Case	36 to 60	Subcutaneous adipose tissue	63.4953
Case	36 to 60	Subcutaneous adipose tissue	42.0036
Case	36 to 60	Subcutaneous adipose tissue	94.2156
Case	36 to 60	Subcutaneous adipose tissue	71.1101
Case	36 to 60	Subcutaneous adipose tissue	66.871
Case	36 to 60	Subcutaneous adipose tissue	68.6644
Case	36 to 60	Subcutaneous adipose tissue	44.9554
Case	36 to 60	Subcutaneous adipose tissue	46.8463
Case	36 to 60	Subcutaneous adipose tissue	75.5805
Case	36 to 60	Subcutaneous adipose tissue	3.80074
Case	36 to 60	Subcutaneous adipose tissue	26.9905
Case	36 to 60	Subcutaneous adipose tissue	86.3037
Case	36 to 60	Subcutaneous adipose tissue	3.47546
Case	36 to 60	Subcutaneous adipose tissue	41.9292
Case	36 to 60	Subcutaneous adipose tissue	32.9481
Case	36 to 60	Subcutaneous adipose tissue	7.5577
Case	36 to 60	Subcutaneous adipose tissue	74.9603
Case	36 to 60	Subcutaneous adipose tissue	84.0946
Case	36 to 60	Subcutaneous adipose tissue	14.0638
Case	6 to 18	Subcutaneous adipose tissue	71.7232
Case	6 to 18	Subcutaneous adipose tissue	40.3244
Case	6 to 18	Subcutaneous adipose tissue	18.0849
Case	6 to 18	Subcutaneous adipose tissue	74.4262
Case	6 to 18	Subcutaneous adipose tissue	46.6232
Case	6 to 18	Subcutaneous adipose tissue	35.2418
Case	6 to 18	Subcutaneous adipose tissue	8.12099
Case	6 to 18	Subcutaneous adipose tissue	71.896
Case	6 to 18	Subcutaneous adipose tissue	52.6348
Case	6 to 18	Subcutaneous adipose tissue	68.9177
Case	6 to 18	Subcutaneous adipose tissue	5.83004
Case	6 to 18	Subcutaneous adipose tissue	99.4312
Case	6 to 18	Subcutaneous adipose tissue	33.5155
Case	6 to 18	Subcutaneous adipose tissue	55.5789
Case	6 to 18	Subcutaneous adipose tissue	61.9084
Case	6 to 18	Subcutaneous adipose tissue	54.2657
Case	6 to 18	Subcutaneous adipose tissue	95.8455
Case	6 to 18	Subcutaneous adipose tissue	6.98228
Case	6 to 18	Subcutaneous adipose tissue	7.18889
Case	6 to 18	Subcutaneous adipose tissue	3.98518
Case	6 to 18	Subcutaneous adipose tissue	72.692
Case	6 to 18	Subcutaneous adipose tissue	1.73372
Case	6 to 18	Subcutaneous adipose tissue	99.5227
Case	6 to 18	Subcutaneous adipose tissue	53.5897
Case	6 to 18	Subcutaneous adipose tissue	12.9069
Case	6 to 18	Subcutaneous adipose tissue	65.3337
Case	6 to 18	Subcutaneous adipose tissue	77.3258
Case	6 to 18	Subcutaneous adipose tissue	86.1582
Case	6 to 18	Subcutaneous adipose tissue	35.8593
Case	6 to 18	Subcutaneous adipose tissue	8.01243
Case	6 to 18	Subcutaneous adipose tissue	28.0919
Case	6 to 18	Subcutaneous adipose tissue	64.5978
Case	6 to 18	Subcutaneous adipose tissue	13.9866
Case	6 to 18	Subcutaneous adipose tissue	27.1549
Case	6 to 18	Subcutaneous adipose tissue	35.652
Case	6 to 18	Subcutaneous adipose tissue	81.6466
Case	6 to 18	Subcutaneous adipose tissue	46.9115
Case	6 to 18	Subcutaneous adipose tissue	78.0952
Case	6 to 18	Subcutaneous adipose tissue	18.6282
Case	6 to 18	Subcutaneous adipose tissue	52.3765
Case	6 to 18	Subcutaneous adipose tissue	7.23635
Case	6 to 18	Subcutaneous adipose tissue	15.5713
Case	6 to 18	Subcutaneous adipose tissue	56.7865
Case	6 to 18	Subcutaneous adipose tissue	90.4495
Case	6 to 18	Subcutaneous adipose tissue	11.8922
Case	6 to 18	Subcutaneous adipose tissue	95.9052
Case	6 to 18	Subcutaneous adipose tissue	58.3018
Case	6 to 18	Subcutaneous adipose tissue	38.6771
Case	6 to 18	Subcutaneous adipose tissue	43.2895
Case	6 to 18	Subcutaneous adipose tissue	95.206
Case	6 to 18	Subcutaneous adipose tissue	80.7439
Case	6 to 18	Subcutaneous adipose tissue	83.6648
Case	6 to 18	Subcutaneous adipose tissue	32.661
Case	6 to 18	Subcutaneous adipose tissue	85.5563
Case	6 to 18	Subcutaneous adipose tissue	56.0043
Case	6 to 18	Subcutaneous adipose tissue	23.524
Case	6 to 18	Subcutaneous adipose tissue	72.7642
Case	6 to 18	Subcutaneous adipose tissue	71.104
Case	6 to 18	Subcutaneous adipose tissue	83.656
Case	6 to 18	Subcutaneous adipose tissue	88.8266
Case	6 to 18	Subcutaneous adipose tissue	9.50112
Case	6 to 18	Subcutaneous adipose tissue	87.3147
Case	6 to 18	Subcutaneous adipose tissue	37.5086
Case	6 to 18	Subcutaneous adipose tissue	13.4043
Case	6 to 18	Subcutaneous adipose tissue	36.4232
Case	6 to 18	Subcutaneous adipose tissue	79.2862
Case	6 to 18	Subcutaneous adipose tissue	46.4752
Case	6 to 18	Subcutaneous adipose tissue	32.9003
Case	6 to 18	Subcutaneous adipose tissue	83.9869
Case	6 to 18	Subcutaneous adipose tissue	5.21988
Case	6 to 18	Subcutaneous adipose tissue	76.852
Case	6 to 18	Subcutaneous adipose tissue	97.9869
Case	6 to 18	Subcutaneous adipose tissue	79.7549
Case	6 to 18	Subcutaneous adipose tissue	11.7738
Case	6 to 18	Subcutaneous adipose tissue	40.3037
Case	6 to 18	Subcutaneous adipose tissue	32.8654
Case	6 to 18	Subcutaneous adipose tissue	67.2104
Case	6 to 18	Subcutaneous adipose tissue	57.2899
Case	6 to 18	Subcutaneous adipose tissue	40.8547
Case	6 to 18	Subcutaneous adipose tissue	16.4876
Case	6 to 18	Subcutaneous adipose tissue	66.4698
Case	6 to 18	Subcutaneous adipose tissue	22.8892
Case	6 to 18	Subcutaneous adipose tissue	88.3716
Case	6 to 18	Subcutaneous adipose tissue	85.8673
Case	6 to 18	Subcutaneous adipose tissue	56.6407
Case	6 to 18	Subcutaneous adipose tissue	8.75726
Case	6 to 18	Subcutaneous adipose tissue	57.7907
Case	6 to 18	Subcutaneous adipose tissue	40.1383
Case	6 to 18	Subcutaneous adipose tissue	84.9211
Case	6 to 18	Subcutaneous adipose tissue	53.9468
Case	6 to 18	Subcutaneous adipose tissue	32.0553
Case	6 to 18	Subcutaneous adipose tissue	35.1459
Case	6 to 18	Subcutaneous adipose tissue	60.4583
Case	6 to 18	Subcutaneous adipose tissue	42.4389
Case	6 to 18	Subcutaneous adipose tissue	51.998
Case	6 to 18	Subcutaneous adipose tissue	42.645
Case	6 to 18	Subcutaneous adipose tissue	90.6305
Case	6 to 18	Subcutaneous adipose tissue	87.1628
Case	6 to 18	Subcutaneous adipose tissue	19.7357
Case	6 to 18	Subcutaneous adipose tissue	35.0077
Case	6 to 18	Subcutaneous adipose tissue	39.6579
Case	6 to 18	Subcutaneous adipose tissue	55.9146
Case	6 to 18	Subcutaneous adipose tissue	40.1058
Case	6 to 18	Subcutaneous adipose tissue	45.1343
Case	6 to 18	Subcutaneous adipose tissue	77.2712
Case	6 to 18	Subcutaneous adipose tissue	17.7871
Case	6 to 18	Subcutaneous adipose tissue	94.6855
Case	6 to 18	Subcutaneous adipose tissue	57.8188
Case	6 to 18	Subcutaneous adipose tissue	13.8936
Case	6 to 18	Subcutaneous adipose tissue	93.8364
Case	6 to 18	Subcutaneous adipose tissue	51.0812
Case	6 to 18	Subcutaneous adipose tissue	89.2716
Case	6 to 18	Subcutaneous adipose tissue	70.7196
Case	6 to 18	Subcutaneous adipose tissue	50.1129
Case	6 to 18	Subcutaneous adipose tissue	7.75052
Case	6 to 18	Subcutaneous adipose tissue	99.5532
Case	6 to 18	Subcutaneous adipose tissue	92.6599
Case	6 to 18	Subcutaneous adipose tissue	38.7838
Case	6 to 18	Subcutaneous adipose tissue	0.797255
Case	6 to 18	Subcutaneous adipose tissue	88.6477
Case	6 to 18	Subcutaneous adipose tissue	74.1894
Case	6 to 18	Subcutaneous adipose tissue	37.9498
Case	6 to 18	Subcutaneous adipose tissue	52.4406
Case	6 to 18	Subcutaneous adipose tissue	17.5193
Case	6 to 18	Subcutaneous adipose tissue	83.9775
Case	6 to 18	Subcutaneous adipose tissue	67.9473
Case	6 to 18	Subcutaneous adipose tissue	17.0355
Case	6 to 18	Subcutaneous adipose tissue	18.4959
Case	6 to 18	Subcutaneous adipose tissue	76.1181
Case	6 to 18	Subcutaneous adipose tissue	91.2902
Case	6 to 18	Subcutaneous adipose tissue	92.3105
Case	6 to 18	Subcutaneous adipose tissue	37.1854
Case	6 to 18	Subcutaneous adipose tissue	47.1887
Case	6 to 18	Subcutaneous adipose tissue	71.3061
Case	6 to 18	Subcutaneous adipose tissue	40.9539
Case	6 to 18	Subcutaneous adipose tissue	29.7169
Case	6 to 18	Subcutaneous adipose tissue	3.64701
Case	6 to 18	Subcutaneous adipose tissue	58.4984
Case	6 to 18	Subcutaneous adipose tissue	83.6299
Case	6 to 18	Subcutaneous adipose tissue	95.9805
Case	6 to 18	Subcutaneous adipose tissue	87.1571
Case	6 to 18	Subcutaneous adipose tissue	73.7249
Case	6 to 18	Subcutaneous adipose tissue	65.0474
Case	6 to 18	Subcutaneous adipose tissue	2.92156
Case	6 to 18	Subcutaneous adipose tissue	53.3618
Case	6 to 18	Subcutaneous adipose tissue	1.07874
Case	6 to 18	Subcutaneous adipose tissue	84.35
Case	6 to 18	Subcutaneous adipose tissue	82.1687
Case	6 to 18	Subcutaneous adipose tissue	37.3996
Case	6 to 18	Subcutaneous adipose tissue	85.8422
Case	6 to 18	Subcutaneous adipose tissue	88.1837
Case	6 to 18	Subcutaneous adipose tissue	57.9936
Case	6 to 18	Subcutaneous adipose tissue	73.9873
Case	6 to 18	Subcutaneous adipose tissue	33.9901
Case	6 to 18	Subcutaneous adipose tissue	21.9123
Case	6 to 18	Subcutaneous adipose tissue	84.3406
Case	6 to 18	Subcutaneous adipose tissue	59.515
Case	6 to 18	Subcutaneous adipose tissue	94.2843
Case	6 to 18	Subcutaneous adipose tissue	12.1869
Case	6 to 18	Subcutaneous adipose tissue	39.5148
Case	6 to 18	Subcutaneous adipose tissue	71.0674
Case	6 to 18	Subcutaneous adipose tissue	76.4552
Case	6 to 18	Subcutaneous adipose tissue	66.7705
Case	6 to 18	Subcutaneous adipose tissue	9.86696
Case	6 to 18	Subcutaneous adipose tissue	84.2783
Case	6 to 18	Subcutaneous adipose tissue	18.5649
Case	6 to 18	Subcutaneous adipose tissue	17.2914
Case	6 to 18	Subcutaneous adipose tissue	94.96
Case	6 to 18	Subcutaneous adipose tissue	89.9074
Case	6 to 18	Subcutaneous adipose tissue	71.4054
Case	6 to 18	Subcutaneous adipose tissue	15.7977
Case	6 to 18	Subcutaneous adipose tissue	68.318
Case	6 to 18	Subcutaneous adipose tissue	22.7197
Case	6 to 18	Subcutaneous adipose tissue	15.5897
Case	6 to 18	Subcutaneous adipose tissue	11.3679
Case	6 to 18	Subcutaneous adipose tissue	47.2179
Case	18 to 36	Visceral adipose tissue	11.0474
Case	18 to 36	Visceral adipose tissue	50.2741
Case	18 to 36	Visceral adipose tissue	68.3648
Case	18 to 36	Visceral adipose tissue	98.9053
Case	18 to 36	Visceral adipose tissue	78.9086
Case	18 to 36	Visceral adipose tissue	8.43532
Case	18 to 36	Visceral adipose tissue	65.5363
Case	18 to 36	Visceral adipose tissue	75.8621
Case	18 to 36	Visceral adipose tissue	36.5991
Case	18 to 36	Visceral adipose tissue	3.83816
Case	18 to 36	Visceral adipose tissue	20.6913
Case	18 to 36	Visceral adipose tissue	87.5403
Case	18 to 36	Visceral adipose tissue	12.3812
Case	18 to 36	Visceral adipose tissue	17.4815
Case	18 to 36	Visceral adipose tissue	61.4421
Case	18 to 36	Visceral adipose tissue	83.9831
Case	18 to 36	Visceral adipose tissue	80.0973
Case	18 to 36	Visceral adipose tissue	58.5318
Case	18 to 36	Visceral adipose tissue	88.2855
Case	18 to 36	Visceral adipose tissue	53.9805
Case	18 to 36	Visceral adipose tissue	83.9816
Case	18 to 36	Visceral adipose tissue	38.473
Case	18 to 36	Visceral adipose tissue	94.4618
Case	18 to 36	Visceral adipose tissue	86.7414
Case	18 to 36	Visceral adipose tissue	84.3233
Case	18 to 36	Visceral adipose tissue	71.7082
Case	18 to 36	Visceral adipose tissue	84.0775
Case	18 to 36	Visceral adipose tissue	47.3923
Case	18 to 36	Visceral adipose tissue	88.0077
Case	18 to 36	Visceral adipose tissue	14.3209
Case	18 to 36	Visceral adipose tissue	29.6201
Case	18 to 36	Visceral adipose tissue	82.4768
Case	18 to 36	Visceral adipose tissue	18.0938
Case	18 to 36	Visceral adipose tissue	79.762
Case	18 to 36	Visceral adipose tissue	88.5286
Case	18 to 36	Visceral adipose tissue	2.66256
Case	18 to 36	Visceral adipose tissue	72.0764
Case	18 to 36	Visceral adipose tissue	67.8735
Case	18 to 36	Visceral adipose tissue	38.6627
Case	18 to 36	Visceral adipose tissue	62.7832
Case	18 to 36	Visceral adipose tissue	56.4181
Case	18 to 36	Visceral adipose tissue	80.9232
Case	18 to 36	Visceral adipose tissue	19.2282
Case	18 to 36	Visceral adipose tissue	91.2955
Case	18 to 36	Visceral adipose tissue	69.3287
Case	18 to 36	Visceral adipose tissue	17.9614
Case	18 to 36	Visceral adipose tissue	35.0426
Case	18 to 36	Visceral adipose tissue	13.9422
Case	18 to 36	Visceral adipose tissue	11.3072
Case	18 to 36	Visceral adipose tissue	56.6984
Case	18 to 36	Visceral adipose tissue	81.0095
Case	18 to 36	Visceral adipose tissue	27.7089
Case	18 to 36	Visceral adipose tissue	50.929
Case	18 to 36	Visceral adipose tissue	39.3326
Case	18 to 36	Visceral adipose tissue	84.3074
Case	18 to 36	Visceral adipose tissue	63.2878
Case	18 to 36	Visceral adipose tissue	39.895
Case	18 to 36	Visceral adipose tissue	73.7206
Case	18 to 36	Visceral adipose tissue	95.9009
Case	18 to 36	Visceral adipose tissue	31.9599
Case	18 to 36	Visceral adipose tissue	16.6425
Case	18 to 36	Visceral adipose tissue	23.3839
Case	18 to 36	Visceral adipose tissue	67.7861
Case	18 to 36	Visceral adipose tissue	19.5607
Case	18 to 36	Visceral adipose tissue	34.8293
Case	18 to 36	Visceral adipose tissue	59.6367
Case	18 to 36	Visceral adipose tissue	60.8291
Case	18 to 36	Visceral adipose tissue	95.3553
Case	18 to 36	Visceral adipose tissue	59.2638
Case	18 to 36	Visceral adipose tissue	65.5216
Case	18 to 36	Visceral adipose tissue	6.93223
Case	18 to 36	Visceral adipose tissue	32.4902
Case	18 to 36	Visceral adipose tissue	80.864
Case	18 to 36	Visceral adipose tissue	41.021
Case	18 to 36	Visceral adipose tissue	90.3005
Case	18 to 36	Visceral adipose tissue	86.9269
Case	18 to 36	Visceral adipose tissue	72.3655
Case	18 to 36	Visceral adipose tissue	95.1122
Case	18 to 36	Visceral adipose tissue	72.5704
Case	18 to 36	Visceral adipose tissue	59.9814
Case	18 to 36	Visceral adipose tissue	58.643
Case	18 to 36	Visceral adipose tissue	98.2168
Case	18 to 36	Visceral adipose tissue	2.756
Case	18 to 36	Visceral adipose tissue	99.2781
Case	18 to 36	Visceral adipose tissue	17.9175
Case	18 to 36	Visceral adipose tissue	97.4779
Case	18 to 36	Visceral adipose tissue	66.0492
Case	18 to 36	Visceral adipose tissue	9.39208
Case	18 to 36	Visceral adipose tissue	24.4923
Case	18 to 36	Visceral adipose tissue	42.4431
Case	18 to 36	Visceral adipose tissue	18.7006
Case	18 to 36	Visceral adipose tissue	92.8993
Case	18 to 36	Visceral adipose tissue	11.0061
Case	18 to 36	Visceral adipose tissue	83.436
Case	18 to 36	Visceral adipose tissue	24.7368
Case	18 to 36	Visceral adipose tissue	69.0192
Case	18 to 36	Visceral adipose tissue	72.4802
Case	18 to 36	Visceral adipose tissue	52.4561
Case	18 to 36	Visceral adipose tissue	36.5356
Case	18 to 36	Visceral adipose tissue	75.0867
Case	18 to 36	Visceral adipose tissue	47.911
Case	18 to 36	Visceral adipose tissue	25.6066
Case	18 to 36	Visceral adipose tissue	96.9989
Case	18 to 36	Visceral adipose tissue	24.778
Case	18 to 36	Visceral adipose tissue	17.0917
Case	18 to 36	Visceral adipose tissue	89.7948
Case	18 to 36	Visceral adipose tissue	25.8868
Case	18 to 36	Visceral adipose tissue	21.7655
Case	18 to 36	Visceral adipose tissue	94.2359
Case	18 to 36	Visceral adipose tissue	91.7606
Case	18 to 36	Visceral adipose tissue	69.5437
Case	18 to 36	Visceral adipose tissue	46.8768
Case	18 to 36	Visceral adipose tissue	38.8396
Case	18 to 36	Visceral adipose tissue	24.8039
Case	18 to 36	Visceral adipose tissue	16.0884
Case	18 to 36	Visceral adipose tissue	2.88659
Case	18 to 36	Visceral adipose tissue	45.7638
Case	18 to 36	Visceral adipose tissue	67.5494
Case	18 to 36	Visceral adipose tissue	94.9762
Case	18 to 36	Visceral adipose tissue	87.9377
Case	18 to 36	Visceral adipose tissue	96.7021
Case	18 to 36	Visceral adipose tissue	87.4377
Case	18 to 36	Visceral adipose tissue	44.533
Case	18 to 36	Visceral adipose tissue	81.7856
Case	18 to 36	Visceral adipose tissue	82.144
Case	18 to 36	Visceral adipose tissue	50.7512
Case	18 to 36	Visceral adipose tissue	73.0952
Case	18 to 36	Visceral adipose tissue	94.7808
Case	18 to 36	Visceral adipose tissue	58.307
Case	18 to 36	Visceral adipose tissue	56.6473
Case	18 to 36	Visceral adipose tissue	16.0634
Case	18 to 36	Visceral adipose tissue	49.5577
Case	18 to 36	Visceral adipose tissue	88.0557
Case	18 to 36	Visceral adipose tissue	22.4026
Case	18 to 36	Visceral adipose tissue	79.7318
Case	18 to 36	Visceral adipose tissue	74.6031
Case	18 to 36	Visceral adipose tissue	6.65712
Case	18 to 36	Visceral adipose tissue	37.7745
Case	18 to 36	Visceral adipose tissue	38.3136
Case	18 to 36	Visceral adipose tissue	86.0687
Case	18 to 36	Visceral adipose tissue	77.6016
Case	18 to 36	Visceral adipose tissue	16.6951
Case	18 to 36	Visceral adipose tissue	60.4578
Case	18 to 36	Visceral adipose tissue	66.3271
Case	18 to 36	Visceral adipose tissue	65.7232
Case	18 to 36	Visceral adipose tissue	35.6243
Case	18 to 36	Visceral adipose tissue	42.4812
Case	18 to 36	Visceral adipose tissue	52.1589
Case	18 to 36	Visceral adipose tissue	41.9211
Case	18 to 36	Visceral adipose tissue	75.9301
Case	18 to 36	Visceral adipose tissue	79.2814
Case	18 to 36	Visceral adipose tissue	63.1013
Case	18 to 36	Visceral adipose tissue	11.5236
Case	18 to 36	Visceral adipose tissue	95.8907
Case	18 to 36	Visceral adipose tissue	55.7591
Case	18 to 36	Visceral adipose tissue	40.2562
Case	18 to 36	Visceral adipose tissue	25.4115
Case	18 to 36	Visceral adipose tissue	11.7344
Case	18 to 36	Visceral adipose tissue	38.3251
Case	18 to 36	Visceral adipose tissue	88.6801
Case	18 to 36	Visceral adipose tissue	31.399
Case	18 to 36	Visceral adipose tissue	93.421
Case	18 to 36	Visceral adipose tissue	11.7949
Case	18 to 36	Visceral adipose tissue	6.592
Case	18 to 36	Visceral adipose tissue	4.28597
Case	18 to 36	Visceral adipose tissue	93.7707
Case	18 to 36	Visceral adipose tissue	96.9106
Case	18 to 36	Visceral adipose tissue	54.7238
Case	18 to 36	Visceral adipose tissue	28.0254
Case	18 to 36	Visceral adipose tissue	99.3093
Case	18 to 36	Visceral adipose tissue	85.3821
Case	18 to 36	Visceral adipose tissue	89.2814
Case	18 to 36	Visceral adipose tissue	97.2582
Case	18 to 36	Visceral adipose tissue	52.7918
Case	18 to 36	Visceral adipose tissue	14.2768
Case	18 to 36	Visceral adipose tissue	87.5847
Case	18 to 36	Visceral adipose tissue	95.4508
Case	18 to 36	Visceral adipose tissue	89.71
Case	18 to 36	Visceral adipose tissue	54.2256
Case	18 to 36	Visceral adipose tissue	90.5052
Case	18 to 36	Visceral adipose tissue	87.6374
Case	18 to 36	Visceral adipose tissue	69.5973
Case	18 to 36	Visceral adipose tissue	12.5864
Case	18 to 36	Visceral adipose tissue	61.2642
Case	18 to 36	Visceral adipose tissue	54.2797
Case	18 to 36	Visceral adipose tissue	27.6137
Case	18 to 36	Visceral adipose tissue	6.95875
Case	18 to 36	Visceral adipose tissue	62.9278
Case	18 to 36	Visceral adipose tissue	87.245
Case	18 to 36	Visceral adipose tissue	68.4158
Case	18 to 36	Visceral adipose tissue	41.7752
Case	18 to 36	Visceral adipose tissue	14.9058
Case	18 to 36	Visceral adipose tissue	71.6755
Case	18 to 36	Visceral adipose tissue	52.2074
Case	18 to 36	Visceral adipose tissue	52.2887
Case	18 to 36	Visceral adipose tissue	56.7367
Case	18 to 36	Visceral adipose tissue	61.9788
Case	18 to 36	Visceral adipose tissue	81.4887
Case	2 to 6	Visceral adipose tissue	33.9792
Case	2 to 6	Visceral adipose tissue	95.253
Case	2 to 6	Visceral adipose tissue	93.3218
Case	2 to 6	Visceral adipose tissue	58.3228
Case	2 to 6	Visceral adipose tissue	0.832652
Case	2 to 6	Visceral adipose tissue	7.204
Case	2 to 6	Visceral adipose tissue	4.86194
Case	2 to 6	Visceral adipose tissue	28.9626
Case	2 to 6	Visceral adipose tissue	20.398
Case	2 to 6	Visceral adipose tissue	14.2041
Case	2 to 6	Visceral adipose tissue	50.8722
Case	2 to 6	Visceral adipose tissue	69.507
Case	2 to 6	Visceral adipose tissue	21.1158
Case	2 to 6	Visceral adipose tissue	25.0012
Case	2 to 6	Visceral adipose tissue	4.0547
Case	2 to 6	Visceral adipose tissue	71.6269
Case	2 to 6	Visceral adipose tissue	44.4608
Case	2 to 6	Visceral adipose tissue	77.864
Case	2 to 6	Visceral adipose tissue	76.6431
Case	2 to 6	Visceral adipose tissue	3.63025
Case	2 to 6	Visceral adipose tissue	8.72524
Case	2 to 6	Visceral adipose tissue	14.9312
Case	2 to 6	Visceral adipose tissue	19.0574
Case	2 to 6	Visceral adipose tissue	88.4414
Case	2 to 6	Visceral adipose tissue	8.31209
Case	2 to 6	Visceral adipose tissue	80.3863
Case	2 to 6	Visceral adipose tissue	34.2487
Case	2 to 6	Visceral adipose tissue	79.0882
Case	2 to 6	Visceral adipose tissue	65.9405
Case	2 to 6	Visceral adipose tissue	13.5595
Case	2 to 6	Visceral adipose tissue	25.8014
Case	2 to 6	Visceral adipose tissue	11.2588
Case	2 to 6	Visceral adipose tissue	35.8911
Case	2 to 6	Visceral adipose tissue	79.1785
Case	2 to 6	Visceral adipose tissue	66.1826
Case	2 to 6	Visceral adipose tissue	9.53793
Case	2 to 6	Visceral adipose tissue	11.3754
Case	2 to 6	Visceral adipose tissue	80.3023
Case	2 to 6	Visceral adipose tissue	7.49207
Case	2 to 6	Visceral adipose tissue	35.4601
Case	2 to 6	Visceral adipose tissue	23.0452
Case	2 to 6	Visceral adipose tissue	32.1031
Case	2 to 6	Visceral adipose tissue	2.16063
Case	2 to 6	Visceral adipose tissue	77.2928
Case	2 to 6	Visceral adipose tissue	67.9628
Case	2 to 6	Visceral adipose tissue	16.2601
Case	2 to 6	Visceral adipose tissue	24.6765
Case	2 to 6	Visceral adipose tissue	68.7177
Case	2 to 6	Visceral adipose tissue	81.6518
Case	2 to 6	Visceral adipose tissue	97.9876
Case	2 to 6	Visceral adipose tissue	23.3253
Case	2 to 6	Visceral adipose tissue	23.2649
Case	2 to 6	Visceral adipose tissue	33.0859
Case	2 to 6	Visceral adipose tissue	66.8387
Case	2 to 6	Visceral adipose tissue	49.0697
Case	2 to 6	Visceral adipose tissue	98.3238
Case	2 to 6	Visceral adipose tissue	82.3308
Case	2 to 6	Visceral adipose tissue	52.5147
Case	2 to 6	Visceral adipose tissue	51.6666
Case	2 to 6	Visceral adipose tissue	25.3018
Case	2 to 6	Visceral adipose tissue	35.523
Case	2 to 6	Visceral adipose tissue	65.7398
Case	2 to 6	Visceral adipose tissue	66.2742
Case	2 to 6	Visceral adipose tissue	45.4472
Case	2 to 6	Visceral adipose tissue	68.8369
Case	2 to 6	Visceral adipose tissue	79.9752
Case	2 to 6	Visceral adipose tissue	31.128
Case	2 to 6	Visceral adipose tissue	53.2025
Case	2 to 6	Visceral adipose tissue	56.8188
Case	2 to 6	Visceral adipose tissue	92.993
Case	2 to 6	Visceral adipose tissue	27.5431
Case	2 to 6	Visceral adipose tissue	46.3954
Case	2 to 6	Visceral adipose tissue	85.4711
Case	2 to 6	Visceral adipose tissue	67.6213
Case	2 to 6	Visceral adipose tissue	43.2961
Case	2 to 6	Visceral adipose tissue	11.9718
Case	2 to 6	Visceral adipose tissue	19.0638
Case	2 to 6	Visceral adipose tissue	94.6193
Case	2 to 6	Visceral adipose tissue	52.5214
Case	2 to 6	Visceral adipose tissue	32.9387
Case	2 to 6	Visceral adipose tissue	4.10654
Case	2 to 6	Visceral adipose tissue	65.6904
Case	2 to 6	Visceral adipose tissue	71.3518
Case	2 to 6	Visceral adipose tissue	15.9099
Case	2 to 6	Visceral adipose tissue	55.7727
Case	2 to 6	Visceral adipose tissue	4.4377
Case	2 to 6	Visceral adipose tissue	24.5593
Case	2 to 6	Visceral adipose tissue	14.7979
Case	2 to 6	Visceral adipose tissue	2.74938
Case	2 to 6	Visceral adipose tissue	81.1848
Case	2 to 6	Visceral adipose tissue	28.7815
Case	2 to 6	Visceral adipose tissue	13.7943
Case	2 to 6	Visceral adipose tissue	63.0726
Case	2 to 6	Visceral adipose tissue	99.9986
Case	2 to 6	Visceral adipose tissue	3.54329
Case	2 to 6	Visceral adipose tissue	55.6138
Case	2 to 6	Visceral adipose tissue	51.8168
Case	2 to 6	Visceral adipose tissue	8.01193
Case	2 to 6	Visceral adipose tissue	48.0659
Case	2 to 6	Visceral adipose tissue	45.146
Case	2 to 6	Visceral adipose tissue	23.1373
Case	2 to 6	Visceral adipose tissue	54.5313
Case	2 to 6	Visceral adipose tissue	9.84006
Case	2 to 6	Visceral adipose tissue	56.2476
Case	2 to 6	Visceral adipose tissue	90.7589
Case	2 to 6	Visceral adipose tissue	25.9618
Case	2 to 6	Visceral adipose tissue	60.1061
Case	2 to 6	Visceral adipose tissue	97.3834
Case	2 to 6	Visceral adipose tissue	44.587
Case	2 to 6	Visceral adipose tissue	83.9485
Case	2 to 6	Visceral adipose tissue	16.4937
Case	2 to 6	Visceral adipose tissue	68.435
Case	2 to 6	Visceral adipose tissue	31.3916
Case	2 to 6	Visceral adipose tissue	67.4768
Case	2 to 6	Visceral adipose tissue	4.4875
Case	2 to 6	Visceral adipose tissue	0.792104
Case	2 to 6	Visceral adipose tissue	9.2058
Case	2 to 6	Visceral adipose tissue	67.0579
Case	2 to 6	Visceral adipose tissue	90.9278
Case	2 to 6	Visceral adipose tissue	20.1323
Case	2 to 6	Visceral adipose tissue	57.6042
Case	2 to 6	Visceral adipose tissue	77.645
Case	2 to 6	Visceral adipose tissue	21.6915
Case	2 to 6	Visceral adipose tissue	89.4041
Case	2 to 6	Visceral adipose tissue	80.7407
Case	2 to 6	Visceral adipose tissue	86.743
Case	2 to 6	Visceral adipose tissue	91.7052
Case	2 to 6	Visceral adipose tissue	45.478
Case	2 to 6	Visceral adipose tissue	67.1819
Case	2 to 6	Visceral adipose tissue	76.5736
Case	2 to 6	Visceral adipose tissue	30.1397
Case	2 to 6	Visceral adipose tissue	60.6666
Case	2 to 6	Visceral adipose tissue	4.36563
Case	2 to 6	Visceral adipose tissue	92.2812
Case	2 to 6	Visceral adipose tissue	82.2728
Case	2 to 6	Visceral adipose tissue	89.6557
Case	2 to 6	Visceral adipose tissue	13.8999
Case	2 to 6	Visceral adipose tissue	34.7152
Case	2 to 6	Visceral adipose tissue	74.7789
Case	2 to 6	Visceral adipose tissue	76.607
Case	2 to 6	Visceral adipose tissue	22.3302
Case	2 to 6	Visceral adipose tissue	37.265
Case	2 to 6	Visceral adipose tissue	12.0185
Case	2 to 6	Visceral adipose tissue	93.5148
Case	2 to 6	Visceral adipose tissue	75.8305
Case	2 to 6	Visceral adipose tissue	81.6019
Case	2 to 6	Visceral adipose tissue	96.2168
Case	2 to 6	Visceral adipose tissue	70.4972
Case	2 to 6	Visceral adipose tissue	50.0768
Case	2 to 6	Visceral adipose tissue	2.43623
Case	2 to 6	Visceral adipose tissue	69.553
Case	2 to 6	Visceral adipose tissue	77.0432
Case	2 to 6	Visceral adipose tissue	45.8427
Case	2 to 6	Visceral adipose tissue	69.5544
Case	2 to 6	Visceral adipose tissue	76.3272
Case	2 to 6	Visceral adipose tissue	10.4704
Case	2 to 6	Visceral adipose tissue	49.3414
Case	2 to 6	Visceral adipose tissue	73.8682
Case	2 to 6	Visceral adipose tissue	32.8783
Case	2 to 6	Visceral adipose tissue	28.4089
Case	2 to 6	Visceral adipose tissue	88.9859
Case	2 to 6	Visceral adipose tissue	88.23
Case	2 to 6	Visceral adipose tissue	7.82677
Case	2 to 6	Visceral adipose tissue	95.8075
Case	2 to 6	Visceral adipose tissue	39.9213
Case	2 to 6	Visceral adipose tissue	84.1218
Case	2 to 6	Visceral adipose tissue	18.181
Case	2 to 6	Visceral adipose tissue	58.6502
Case	2 to 6	Visceral adipose tissue	78.5711
Case	2 to 6	Visceral adipose tissue	26.7797
Case	2 to 6	Visceral adipose tissue	67.4253
Case	36 to 60	Visceral adipose tissue	32.5042
Case	36 to 60	Visceral adipose tissue	81.2389
Case	36 to 60	Visceral adipose tissue	81.7577
Case	36 to 60	Visceral adipose tissue	63.4083
Case	36 to 60	Visceral adipose tissue	59.269
Case	36 to 60	Visceral adipose tissue	57.7729
Case	36 to 60	Visceral adipose tissue	29.4515
Case	36 to 60	Visceral adipose tissue	6.99279
Case	36 to 60	Visceral adipose tissue	68.5694
Case	36 to 60	Visceral adipose tissue	76.071
Case	36 to 60	Visceral adipose tissue	56.6878
Case	36 to 60	Visceral adipose tissue	86.218
Case	36 to 60	Visceral adipose tissue	34.7953
Case	36 to 60	Visceral adipose tissue	72.0397
Case	36 to 60	Visceral adipose tissue	89.2111
Case	36 to 60	Visceral adipose tissue	71.2967
Case	36 to 60	Visceral adipose tissue	48.2029
Case	36 to 60	Visceral adipose tissue	65.4234
Case	36 to 60	Visceral adipose tissue	91.4137
Case	36 to 60	Visceral adipose tissue	31.4099
Case	36 to 60	Visceral adipose tissue	94.2711
Case	36 to 60	Visceral adipose tissue	12.6039
Case	36 to 60	Visceral adipose tissue	30.9991
Case	36 to 60	Visceral adipose tissue	90.725
Case	36 to 60	Visceral adipose tissue	92.1355
Case	36 to 60	Visceral adipose tissue	67.9284
Case	36 to 60	Visceral adipose tissue	18.4707
Case	36 to 60	Visceral adipose tissue	70.02
Case	36 to 60	Visceral adipose tissue	32.8239
Case	36 to 60	Visceral adipose tissue	61.0985
Case	36 to 60	Visceral adipose tissue	84.2593
Case	36 to 60	Visceral adipose tissue	29.4821
Case	36 to 60	Visceral adipose tissue	64.6653
Case	36 to 60	Visceral adipose tissue	51.5033
Case	36 to 60	Visceral adipose tissue	23.8882
Case	36 to 60	Visceral adipose tissue	74.4652
Case	36 to 60	Visceral adipose tissue	73.1502
Case	36 to 60	Visceral adipose tissue	78.9835
Case	36 to 60	Visceral adipose tissue	10.5527
Case	36 to 60	Visceral adipose tissue	37.8811
Case	36 to 60	Visceral adipose tissue	92.8947
Case	36 to 60	Visceral adipose tissue	66.6999
Case	36 to 60	Visceral adipose tissue	8.01497
Case	36 to 60	Visceral adipose tissue	63.7902
Case	36 to 60	Visceral adipose tissue	60.0482
Case	36 to 60	Visceral adipose tissue	37.4367
Case	36 to 60	Visceral adipose tissue	83.7568
Case	36 to 60	Visceral adipose tissue	90.959
Case	36 to 60	Visceral adipose tissue	76.4735
Case	36 to 60	Visceral adipose tissue	15.3718
Case	36 to 60	Visceral adipose tissue	15.8134
Case	36 to 60	Visceral adipose tissue	28.5166
Case	36 to 60	Visceral adipose tissue	64.8874
Case	36 to 60	Visceral adipose tissue	71.2601
Case	36 to 60	Visceral adipose tissue	90.7326
Case	36 to 60	Visceral adipose tissue	42.1491
Case	36 to 60	Visceral adipose tissue	8.19018
Case	36 to 60	Visceral adipose tissue	85.6313
Case	36 to 60	Visceral adipose tissue	89.2207
Case	36 to 60	Visceral adipose tissue	81.7717
Case	36 to 60	Visceral adipose tissue	94.3512
Case	36 to 60	Visceral adipose tissue	87.8885
Case	36 to 60	Visceral adipose tissue	35.0311
Case	36 to 60	Visceral adipose tissue	61.2795
Case	36 to 60	Visceral adipose tissue	75.2699
Case	36 to 60	Visceral adipose tissue	33.2664
Case	36 to 60	Visceral adipose tissue	70.1168
Case	36 to 60	Visceral adipose tissue	84.7931
Case	36 to 60	Visceral adipose tissue	63.9732
Case	36 to 60	Visceral adipose tissue	84.9564
Case	36 to 60	Visceral adipose tissue	21.5401
Case	36 to 60	Visceral adipose tissue	96.2013
Case	36 to 60	Visceral adipose tissue	12.8534
Case	36 to 60	Visceral adipose tissue	28.6983
Case	36 to 60	Visceral adipose tissue	88.9554
Case	36 to 60	Visceral adipose tissue	55.4789
Case	36 to 60	Visceral adipose tissue	46.6098
Case	36 to 60	Visceral adipose tissue	32.9252
Case	36 to 60	Visceral adipose tissue	93.0278
Case	36 to 60	Visceral adipose tissue	10.0471
Case	36 to 60	Visceral adipose tissue	42.1062
Case	36 to 60	Visceral adipose tissue	96.4718
Case	36 to 60	Visceral adipose tissue	58.7685
Case	36 to 60	Visceral adipose tissue	1.99057
Case	36 to 60	Visceral adipose tissue	99.186
Case	36 to 60	Visceral adipose tissue	10.9905
Case	36 to 60	Visceral adipose tissue	97.0712
Case	36 to 60	Visceral adipose tissue	88.3384
Case	36 to 60	Visceral adipose tissue	79.8241
Case	36 to 60	Visceral adipose tissue	68.6039
Case	36 to 60	Visceral adipose tissue	11.1947
Case	36 to 60	Visceral adipose tissue	78.8128
Case	36 to 60	Visceral adipose tissue	81.5376
Case	36 to 60	Visceral adipose tissue	3.72101
Case	36 to 60	Visceral adipose tissue	36.7293
Case	36 to 60	Visceral adipose tissue	56.7094
Case	36 to 60	Visceral adipose tissue	49.0604
Case	36 to 60	Visceral adipose tissue	79.3977
Case	36 to 60	Visceral adipose tissue	94.1023
Case	36 to 60	Visceral adipose tissue	2.33768
Case	36 to 60	Visceral adipose tissue	1.63929
Case	36 to 60	Visceral adipose tissue	30.5876
Case	36 to 60	Visceral adipose tissue	34.9024
Case	36 to 60	Visceral adipose tissue	37.5168
Case	36 to 60	Visceral adipose tissue	52.2016
Case	36 to 60	Visceral adipose tissue	84.8293
Case	36 to 60	Visceral adipose tissue	85.5892
Case	36 to 60	Visceral adipose tissue	90.4546
Case	36 to 60	Visceral adipose tissue	2.12069
Case	36 to 60	Visceral adipose tissue	65.7581
Case	36 to 60	Visceral adipose tissue	58.0047
Case	36 to 60	Visceral adipose tissue	79.6357
Case	36 to 60	Visceral adipose tissue	90.6431
Case	36 to 60	Visceral adipose tissue	66.6675
Case	36 to 60	Visceral adipose tissue	58.1523
Case	36 to 60	Visceral adipose tissue	98.1738
Case	36 to 60	Visceral adipose tissue	55.861
Case	36 to 60	Visceral adipose tissue	27.9737
Case	36 to 60	Visceral adipose tissue	28.461
Case	36 to 60	Visceral adipose tissue	12.5471
Case	36 to 60	Visceral adipose tissue	23.0885
Case	36 to 60	Visceral adipose tissue	34.125
Case	36 to 60	Visceral adipose tissue	98.106
Case	36 to 60	Visceral adipose tissue	77.9824
Case	36 to 60	Visceral adipose tissue	7.84534
Case	36 to 60	Visceral adipose tissue	94.5686
Case	36 to 60	Visceral adipose tissue	63.57
Case	36 to 60	Visceral adipose tissue	74.6722
Case	36 to 60	Visceral adipose tissue	57.2224
Case	36 to 60	Visceral adipose tissue	63.5226
Case	36 to 60	Visceral adipose tissue	81.0266
Case	36 to 60	Visceral adipose tissue	14.9221
Case	36 to 60	Visceral adipose tissue	57.8977
Case	36 to 60	Visceral adipose tissue	29.4016
Case	36 to 60	Visceral adipose tissue	87.8416
Case	36 to 60	Visceral adipose tissue	45.8173
Case	36 to 60	Visceral adipose tissue	18.3642
Case	36 to 60	Visceral adipose tissue	20.356
Case	36 to 60	Visceral adipose tissue	54.3209
Case	36 to 60	Visceral adipose tissue	94.4838
Case	36 to 60	Visceral adipose tissue	13.4072
Case	36 to 60	Visceral adipose tissue	58.027
Case	36 to 60	Visceral adipose tissue	20.7561
Case	36 to 60	Visceral adipose tissue	75.5651
Case	36 to 60	Visceral adipose tissue	30.5214
Case	36 to 60	Visceral adipose tissue	92.9764
Case	36 to 60	Visceral adipose tissue	14.5974
Case	36 to 60	Visceral adipose tissue	77.1116
Case	36 to 60	Visceral adipose tissue	94.2042
Case	36 to 60	Visceral adipose tissue	84.9768
Case	36 to 60	Visceral adipose tissue	78.8822
Case	36 to 60	Visceral adipose tissue	67.9008
Case	36 to 60	Visceral adipose tissue	91.9992
Case	36 to 60	Visceral adipose tissue	30.5701
Case	36 to 60	Visceral adipose tissue	67.0633
Case	36 to 60	Visceral adipose tissue	67.6779
Case	36 to 60	Visceral adipose tissue	57.8422
Case	36 to 60	Visceral adipose tissue	66.8072
Case	36 to 60	Visceral adipose tissue	98.577
Case	36 to 60	Visceral adipose tissue	9.03054
Case	36 to 60	Visceral adipose tissue	22.2127
Case	36 to 60	Visceral adipose tissue	58.6238
Case	36 to 60	Visceral adipose tissue	16.6168
Case	36 to 60	Visceral adipose tissue	61.3555
Case	36 to 60	Visceral adipose tissue	74.0402
Case	36 to 60	Visceral adipose tissue	6.00051
Case	36 to 60	Visceral adipose tissue	44.3445
Case	36 to 60	Visceral adipose tissue	44.7805
Case	36 to 60	Visceral adipose tissue	17.9023
Case	6 to 18	Visceral adipose tissue	31.6466
Case	6 to 18	Visceral adipose tissue	78.7523
Case	6 to 18	Visceral adipose tissue	8.58841
Case	6 to 18	Visceral adipose tissue	97.7266
Case	6 to 18	Visceral adipose tissue	16.826
Case	6 to 18	Visceral adipose tissue	49.1155
Case	6 to 18	Visceral adipose tissue	96.7878
Case	6 to 18	Visceral adipose tissue	63.9726
Case	6 to 18	Visceral adipose tissue	14.7281
Case	6 to 18	Visceral adipose tissue	84.5511
Case	6 to 18	Visceral adipose tissue	3.20235
Case	6 to 18	Visceral adipose tissue	69.4348
Case	6 to 18	Visceral adipose tissue	13.9438
Case	6 to 18	Visceral adipose tissue	71.7661
Case	6 to 18	Visceral adipose tissue	52.3412
Case	6 to 18	Visceral adipose tissue	48.7568
Case	6 to 18	Visceral adipose tissue	84.9042
Case	6 to 18	Visceral adipose tissue	76.8745
Case	6 to 18	Visceral adipose tissue	14.3728
Case	6 to 18	Visceral adipose tissue	20.5018
Case	6 to 18	Visceral adipose tissue	75.5958
Case	6 to 18	Visceral adipose tissue	3.94771
Case	6 to 18	Visceral adipose tissue	96.3054
Case	6 to 18	Visceral adipose tissue	79.0304
Case	6 to 18	Visceral adipose tissue	5.576
Case	6 to 18	Visceral adipose tissue	46.7003
Case	6 to 18	Visceral adipose tissue	88.4668
Case	6 to 18	Visceral adipose tissue	29.7365
Case	6 to 18	Visceral adipose tissue	60.025
Case	6 to 18	Visceral adipose tissue	1.89628
Case	6 to 18	Visceral adipose tissue	20.8318
[truncated: 5,389 more rows]

## Sheet: Figure 2 panel B
Figure 2, panel B
Percentiles of tissue areas in cases by time to pancreatic cancer diagnosis
Case control status	Time to cancer diagnosis (months)	Tissue	Percentile
Case	18 to 36	Skeletal muscle	70.313
Case	18 to 36	Skeletal muscle	54.5938
Case	18 to 36	Skeletal muscle	48.4653
Case	18 to 36	Skeletal muscle	99.2937
Case	18 to 36	Skeletal muscle	97.3067
Case	18 to 36	Skeletal muscle	75.3898
Case	18 to 36	Skeletal muscle	43.3535
Case	18 to 36	Skeletal muscle	71.3876
Case	18 to 36	Skeletal muscle	32.71
Case	18 to 36	Skeletal muscle	81.7413
Case	18 to 36	Skeletal muscle	83.5729
Case	18 to 36	Skeletal muscle	83.7976
Case	18 to 36	Skeletal muscle	2.67465
Case	18 to 36	Skeletal muscle	86.4424
Case	18 to 36	Skeletal muscle	42.0726
Case	18 to 36	Skeletal muscle	84.671
Case	18 to 36	Skeletal muscle	89.4332
Case	18 to 36	Skeletal muscle	89.1174
Case	18 to 36	Skeletal muscle	90.9941
Case	18 to 36	Skeletal muscle	91.1488
Case	18 to 36	Skeletal muscle	88.4235
Case	18 to 36	Skeletal muscle	39.2154
Case	18 to 36	Skeletal muscle	28.159
Case	18 to 36	Skeletal muscle	67.2578
Case	18 to 36	Skeletal muscle	92.9503
Case	18 to 36	Skeletal muscle	22.0829
Case	18 to 36	Skeletal muscle	28.2373
Case	18 to 36	Skeletal muscle	95.8467
Case	18 to 36	Skeletal muscle	77.1926
Case	18 to 36	Skeletal muscle	52.0381
Case	18 to 36	Skeletal muscle	36.0376
Case	18 to 36	Skeletal muscle	76.0388
Case	18 to 36	Skeletal muscle	53.0541
Case	18 to 36	Skeletal muscle	22.1888
Case	18 to 36	Skeletal muscle	89.335
Case	18 to 36	Skeletal muscle	5.9485
Case	18 to 36	Skeletal muscle	0.209755
Case	18 to 36	Skeletal muscle	74.5255
Case	18 to 36	Skeletal muscle	35.5414
Case	18 to 36	Skeletal muscle	90.0738
Case	18 to 36	Skeletal muscle	14.1131
Case	18 to 36	Skeletal muscle	69.7996
Case	18 to 36	Skeletal muscle	64.0556
Case	18 to 36	Skeletal muscle	51.912
Case	18 to 36	Skeletal muscle	81.2933
Case	18 to 36	Skeletal muscle	84.4802
Case	18 to 36	Skeletal muscle	20.6766
Case	18 to 36	Skeletal muscle	21.278
Case	18 to 36	Skeletal muscle	9.00973
Case	18 to 36	Skeletal muscle	30.9079
Case	18 to 36	Skeletal muscle	60.7928
Case	18 to 36	Skeletal muscle	47.5603
Case	18 to 36	Skeletal muscle	82.9289
Case	18 to 36	Skeletal muscle	9.29572
Case	18 to 36	Skeletal muscle	99.0369
Case	18 to 36	Skeletal muscle	93.6855
Case	18 to 36	Skeletal muscle	56.9511
Case	18 to 36	Skeletal muscle	33.3656
Case	18 to 36	Skeletal muscle	85.9686
Case	18 to 36	Skeletal muscle	93.6209
Case	18 to 36	Skeletal muscle	66.0843
Case	18 to 36	Skeletal muscle	80.8627
Case	18 to 36	Skeletal muscle	71.9494
Case	18 to 36	Skeletal muscle	14.292
Case	18 to 36	Skeletal muscle	44.4353
Case	18 to 36	Skeletal muscle	82.3733
Case	18 to 36	Skeletal muscle	23.9646
Case	18 to 36	Skeletal muscle	84.3284
Case	18 to 36	Skeletal muscle	82.0576
Case	18 to 36	Skeletal muscle	85.836
Case	18 to 36	Skeletal muscle	17.9384
Case	18 to 36	Skeletal muscle	65.4163
Case	18 to 36	Skeletal muscle	64.2431
Case	18 to 36	Skeletal muscle	88.3218
Case	18 to 36	Skeletal muscle	82.782
Case	18 to 36	Skeletal muscle	99.4147
Case	18 to 36	Skeletal muscle	62.9257
Case	18 to 36	Skeletal muscle	63.5472
Case	18 to 36	Skeletal muscle	33.8308
Case	18 to 36	Skeletal muscle	54.5964
Case	18 to 36	Skeletal muscle	97.161
Case	18 to 36	Skeletal muscle	99.9017
Case	18 to 36	Skeletal muscle	19.2048
Case	18 to 36	Skeletal muscle	92.8672
Case	18 to 36	Skeletal muscle	83.0601
Case	18 to 36	Skeletal muscle	96.5763
Case	18 to 36	Skeletal muscle	56.2802
Case	18 to 36	Skeletal muscle	24.7206
Case	18 to 36	Skeletal muscle	64.3095
Case	18 to 36	Skeletal muscle	72.467
Case	18 to 36	Skeletal muscle	68.0917
Case	18 to 36	Skeletal muscle	97.426
Case	18 to 36	Skeletal muscle	42.5297
Case	18 to 36	Skeletal muscle	89.001
Case	18 to 36	Skeletal muscle	58.2241
Case	18 to 36	Skeletal muscle	34.4733
Case	18 to 36	Skeletal muscle	5.6366
Case	18 to 36	Skeletal muscle	62.2059
Case	18 to 36	Skeletal muscle	41.3485
Case	18 to 36	Skeletal muscle	69.7647
Case	18 to 36	Skeletal muscle	40.0384
Case	18 to 36	Skeletal muscle	63.1927
Case	18 to 36	Skeletal muscle	37.775
Case	18 to 36	Skeletal muscle	67.3602
Case	18 to 36	Skeletal muscle	4.17264
Case	18 to 36	Skeletal muscle	40.6604
Case	18 to 36	Skeletal muscle	37.4256
Case	18 to 36	Skeletal muscle	57.2979
Case	18 to 36	Skeletal muscle	87.9648
Case	18 to 36	Skeletal muscle	98.5341
Case	18 to 36	Skeletal muscle	76.9934
Case	18 to 36	Skeletal muscle	45.7472
Case	18 to 36	Skeletal muscle	74.3682
Case	18 to 36	Skeletal muscle	82.8667
Case	18 to 36	Skeletal muscle	0.00893131
Case	18 to 36	Skeletal muscle	28.9434
Case	18 to 36	Skeletal muscle	62.1866
Case	18 to 36	Skeletal muscle	69.4157
Case	18 to 36	Skeletal muscle	98.6823
Case	18 to 36	Skeletal muscle	97.9452
Case	18 to 36	Skeletal muscle	88.9105
Case	18 to 36	Skeletal muscle	93.2385
Case	18 to 36	Skeletal muscle	73.035
Case	18 to 36	Skeletal muscle	86.8682
Case	18 to 36	Skeletal muscle	22.3441
Case	18 to 36	Skeletal muscle	58.1515
Case	18 to 36	Skeletal muscle	84.2585
Case	18 to 36	Skeletal muscle	12.3683
Case	18 to 36	Skeletal muscle	37.1143
Case	18 to 36	Skeletal muscle	46.3768
Case	18 to 36	Skeletal muscle	64.7515
Case	18 to 36	Skeletal muscle	66.1501
Case	18 to 36	Skeletal muscle	36.933
Case	18 to 36	Skeletal muscle	7.33538
Case	18 to 36	Skeletal muscle	51.7604
Case	18 to 36	Skeletal muscle	17.7062
Case	18 to 36	Skeletal muscle	11.9531
Case	18 to 36	Skeletal muscle	70.5206
Case	18 to 36	Skeletal muscle	46.0852
Case	18 to 36	Skeletal muscle	13.3579
Case	18 to 36	Skeletal muscle	77.5667
Case	18 to 36	Skeletal muscle	39.6118
Case	18 to 36	Skeletal muscle	16.1924
Case	18 to 36	Skeletal muscle	65.0162
Case	18 to 36	Skeletal muscle	4.3467
Case	18 to 36	Skeletal muscle	31.075
Case	18 to 36	Skeletal muscle	20.1933
Case	18 to 36	Skeletal muscle	60.0305
Case	18 to 36	Skeletal muscle	43.5658
Case	18 to 36	Skeletal muscle	98.6384
Case	18 to 36	Skeletal muscle	71.476
Case	18 to 36	Skeletal muscle	23.1991
Case	18 to 36	Skeletal muscle	49.0838
Case	18 to 36	Skeletal muscle	65.1084
Case	18 to 36	Skeletal muscle	45.4314
Case	18 to 36	Skeletal muscle	59.5301
Case	18 to 36	Skeletal muscle	70.3762
Case	18 to 36	Skeletal muscle	19.1986
Case	18 to 36	Skeletal muscle	91.0425
Case	18 to 36	Skeletal muscle	80.51
Case	18 to 36	Skeletal muscle	1.68634
Case	18 to 36	Skeletal muscle	95.7719
Case	18 to 36	Skeletal muscle	29.2001
Case	18 to 36	Skeletal muscle	73.645
Case	18 to 36	Skeletal muscle	96.5538
Case	18 to 36	Skeletal muscle	96.8579
Case	18 to 36	Skeletal muscle	7.79475
Case	18 to 36	Skeletal muscle	39.6198
Case	18 to 36	Skeletal muscle	18.8045
Case	18 to 36	Skeletal muscle	70.2012
Case	18 to 36	Skeletal muscle	37.0249
Case	18 to 36	Skeletal muscle	13.5081
Case	18 to 36	Skeletal muscle	64.9333
Case	18 to 36	Skeletal muscle	24.8839
Case	18 to 36	Skeletal muscle	29.4242
Case	18 to 36	Skeletal muscle	37.2762
Case	18 to 36	Skeletal muscle	28.4623
Case	18 to 36	Skeletal muscle	69.8049
Case	18 to 36	Skeletal muscle	14.4681
Case	18 to 36	Skeletal muscle	94.0052
Case	18 to 36	Skeletal muscle	89.042
Case	18 to 36	Skeletal muscle	87.6913
Case	18 to 36	Skeletal muscle	27.371
Case	18 to 36	Skeletal muscle	5.33897
Case	18 to 36	Skeletal muscle	85.6886
Case	18 to 36	Skeletal muscle	54.6991
Case	18 to 36	Skeletal muscle	12.7772
Case	18 to 36	Skeletal muscle	15.8088
Case	18 to 36	Skeletal muscle	60.4824
Case	18 to 36	Skeletal muscle	28.7178
Case	18 to 36	Skeletal muscle	35.1142
Case	18 to 36	Skeletal muscle	15.3228
Case	18 to 36	Skeletal muscle	23.3326
Case	18 to 36	Skeletal muscle	31.306
Case	18 to 36	Skeletal muscle	80.465
Case	18 to 36	Skeletal muscle	95.7872
Case	18 to 36	Skeletal muscle	91.3314
Case	18 to 36	Skeletal muscle	86.2679
Case	18 to 36	Subcutaneous adipose tissue	25.8204
Case	18 to 36	Subcutaneous adipose tissue	49.5952
Case	18 to 36	Subcutaneous adipose tissue	39.3718
Case	18 to 36	Subcutaneous adipose tissue	79.8224
Case	18 to 36	Subcutaneous adipose tissue	91.975
Case	18 to 36	Subcutaneous adipose tissue	67.1809
Case	18 to 36	Subcutaneous adipose tissue	78.1841
Case	18 to 36	Subcutaneous adipose tissue	28.1391
Case	18 to 36	Subcutaneous adipose tissue	29.2797
Case	18 to 36	Subcutaneous adipose tissue	6.16067
Case	18 to 36	Subcutaneous adipose tissue	22.2396
Case	18 to 36	Subcutaneous adipose tissue	66.8382
Case	18 to 36	Subcutaneous adipose tissue	8.45928
Case	18 to 36	Subcutaneous adipose tissue	4.91175
Case	18 to 36	Subcutaneous adipose tissue	75.2192
Case	18 to 36	Subcutaneous adipose tissue	89.156
Case	18 to 36	Subcutaneous adipose tissue	59.0909
Case	18 to 36	Subcutaneous adipose tissue	94.4327
Case	18 to 36	Subcutaneous adipose tissue	98.8472
Case	18 to 36	Subcutaneous adipose tissue	60.8787
Case	18 to 36	Subcutaneous adipose tissue	91.6118
Case	18 to 36	Subcutaneous adipose tissue	38.1156
Case	18 to 36	Subcutaneous adipose tissue	72.1897
Case	18 to 36	Subcutaneous adipose tissue	43.547
Case	18 to 36	Subcutaneous adipose tissue	74.6785
Case	18 to 36	Subcutaneous adipose tissue	96.8468
Case	18 to 36	Subcutaneous adipose tissue	87.8582
Case	18 to 36	Subcutaneous adipose tissue	63.1625
Case	18 to 36	Subcutaneous adipose tissue	99.833
Case	18 to 36	Subcutaneous adipose tissue	4.98707
Case	18 to 36	Subcutaneous adipose tissue	42.1162
Case	18 to 36	Subcutaneous adipose tissue	67.8337
Case	18 to 36	Subcutaneous adipose tissue	81.0981
Case	18 to 36	Subcutaneous adipose tissue	83.3411
Case	18 to 36	Subcutaneous adipose tissue	78.1256
Case	18 to 36	Subcutaneous adipose tissue	3.66112
Case	18 to 36	Subcutaneous adipose tissue	96.2746
Case	18 to 36	Subcutaneous adipose tissue	42.8242
Case	18 to 36	Subcutaneous adipose tissue	66.3287
Case	18 to 36	Subcutaneous adipose tissue	37.9485
Case	18 to 36	Subcutaneous adipose tissue	48.8196
Case	18 to 36	Subcutaneous adipose tissue	11.4415
Case	18 to 36	Subcutaneous adipose tissue	46.6557
Case	18 to 36	Subcutaneous adipose tissue	91.4521
Case	18 to 36	Subcutaneous adipose tissue	62.5347
Case	18 to 36	Subcutaneous adipose tissue	47.3404
Case	18 to 36	Subcutaneous adipose tissue	76.3734
Case	18 to 36	Subcutaneous adipose tissue	22.917
Case	18 to 36	Subcutaneous adipose tissue	5.55607
Case	18 to 36	Subcutaneous adipose tissue	95.6595
Case	18 to 36	Subcutaneous adipose tissue	84.9755
Case	18 to 36	Subcutaneous adipose tissue	18.6753
Case	18 to 36	Subcutaneous adipose tissue	34.7485
Case	18 to 36	Subcutaneous adipose tissue	41.4819
Case	18 to 36	Subcutaneous adipose tissue	87.9044
Case	18 to 36	Subcutaneous adipose tissue	91.3771
Case	18 to 36	Subcutaneous adipose tissue	51.5717
Case	18 to 36	Subcutaneous adipose tissue	36.5876
Case	18 to 36	Subcutaneous adipose tissue	97.6787
Case	18 to 36	Subcutaneous adipose tissue	82.2312
Case	18 to 36	Subcutaneous adipose tissue	16.3058
Case	18 to 36	Subcutaneous adipose tissue	70.1637
Case	18 to 36	Subcutaneous adipose tissue	8.9422
Case	18 to 36	Subcutaneous adipose tissue	5.28764
Case	18 to 36	Subcutaneous adipose tissue	24.759
Case	18 to 36	Subcutaneous adipose tissue	72.2849
Case	18 to 36	Subcutaneous adipose tissue	49.4968
Case	18 to 36	Subcutaneous adipose tissue	95.4599
Case	18 to 36	Subcutaneous adipose tissue	89.6904
Case	18 to 36	Subcutaneous adipose tissue	71.9716
Case	18 to 36	Subcutaneous adipose tissue	6.27062
Case	18 to 36	Subcutaneous adipose tissue	48.2502
Case	18 to 36	Subcutaneous adipose tissue	20.0064
Case	18 to 36	Subcutaneous adipose tissue	26.5234
Case	18 to 36	Subcutaneous adipose tissue	42.6602
Case	18 to 36	Subcutaneous adipose tissue	83.7769
Case	18 to 36	Subcutaneous adipose tissue	73.7061
Case	18 to 36	Subcutaneous adipose tissue	96.453
Case	18 to 36	Subcutaneous adipose tissue	90.1239
Case	18 to 36	Subcutaneous adipose tissue	43.7358
Case	18 to 36	Subcutaneous adipose tissue	18.0022
Case	18 to 36	Subcutaneous adipose tissue	93.9355
Case	18 to 36	Subcutaneous adipose tissue	7.70609
Case	18 to 36	Subcutaneous adipose tissue	82.7622
Case	18 to 36	Subcutaneous adipose tissue	45.2806
Case	18 to 36	Subcutaneous adipose tissue	96.3145
Case	18 to 36	Subcutaneous adipose tissue	37.8757
Case	18 to 36	Subcutaneous adipose tissue	23.4799
Case	18 to 36	Subcutaneous adipose tissue	48.6362
Case	18 to 36	Subcutaneous adipose tissue	60.1093
Case	18 to 36	Subcutaneous adipose tissue	4.07309
Case	18 to 36	Subcutaneous adipose tissue	51.4726
Case	18 to 36	Subcutaneous adipose tissue	45.4012
Case	18 to 36	Subcutaneous adipose tissue	90.4297
Case	18 to 36	Subcutaneous adipose tissue	28.5365
Case	18 to 36	Subcutaneous adipose tissue	21.2533
Case	18 to 36	Subcutaneous adipose tissue	28.0823
Case	18 to 36	Subcutaneous adipose tissue	49.8789
Case	18 to 36	Subcutaneous adipose tissue	21.0308
Case	18 to 36	Subcutaneous adipose tissue	67.5464
Case	18 to 36	Subcutaneous adipose tissue	7.11793
Case	18 to 36	Subcutaneous adipose tissue	25.7557
Case	18 to 36	Subcutaneous adipose tissue	80.801
Case	18 to 36	Subcutaneous adipose tissue	23.0159
Case	18 to 36	Subcutaneous adipose tissue	23.7544
Case	18 to 36	Subcutaneous adipose tissue	96.5958
Case	18 to 36	Subcutaneous adipose tissue	64.3788
Case	18 to 36	Subcutaneous adipose tissue	60.4195
Case	18 to 36	Subcutaneous adipose tissue	56.6788
Case	18 to 36	Subcutaneous adipose tissue	55.6019
Case	18 to 36	Subcutaneous adipose tissue	88.6748
Case	18 to 36	Subcutaneous adipose tissue	13.0027
Case	18 to 36	Subcutaneous adipose tissue	67.2806
Case	18 to 36	Subcutaneous adipose tissue	57.6647
Case	18 to 36	Subcutaneous adipose tissue	0.389718
Case	18 to 36	Subcutaneous adipose tissue	8.21107
Case	18 to 36	Subcutaneous adipose tissue	67.1199
Case	18 to 36	Subcutaneous adipose tissue	20.5681
Case	18 to 36	Subcutaneous adipose tissue	98.7017
Case	18 to 36	Subcutaneous adipose tissue	99.3597
Case	18 to 36	Subcutaneous adipose tissue	27.0436
Case	18 to 36	Subcutaneous adipose tissue	11.7919
Case	18 to 36	Subcutaneous adipose tissue	51.7268
Case	18 to 36	Subcutaneous adipose tissue	86.9412
Case	18 to 36	Subcutaneous adipose tissue	77.3409
Case	18 to 36	Subcutaneous adipose tissue	35.0463
Case	18 to 36	Subcutaneous adipose tissue	85.2339
Case	18 to 36	Subcutaneous adipose tissue	98.7584
Case	18 to 36	Subcutaneous adipose tissue	36.233
Case	18 to 36	Subcutaneous adipose tissue	93.2148
Case	18 to 36	Subcutaneous adipose tissue	14.9447
Case	18 to 36	Subcutaneous adipose tissue	40.3457
Case	18 to 36	Subcutaneous adipose tissue	10.4666
Case	18 to 36	Subcutaneous adipose tissue	7.26244
Case	18 to 36	Subcutaneous adipose tissue	44.7942
Case	18 to 36	Subcutaneous adipose tissue	73.3682
Case	18 to 36	Subcutaneous adipose tissue	1.77835
Case	18 to 36	Subcutaneous adipose tissue	86.1122
Case	18 to 36	Subcutaneous adipose tissue	9.45684
Case	18 to 36	Subcutaneous adipose tissue	60.6638
Case	18 to 36	Subcutaneous adipose tissue	24.3177
Case	18 to 36	Subcutaneous adipose tissue	18.6706
Case	18 to 36	Subcutaneous adipose tissue	67.2712
Case	18 to 36	Subcutaneous adipose tissue	59.3546
Case	18 to 36	Subcutaneous adipose tissue	55.6651
Case	18 to 36	Subcutaneous adipose tissue	37.2928
Case	18 to 36	Subcutaneous adipose tissue	46.9325
Case	18 to 36	Subcutaneous adipose tissue	28.5799
Case	18 to 36	Subcutaneous adipose tissue	52.9881
Case	18 to 36	Subcutaneous adipose tissue	75.1198
Case	18 to 36	Subcutaneous adipose tissue	84.2574
Case	18 to 36	Subcutaneous adipose tissue	30.2281
Case	18 to 36	Subcutaneous adipose tissue	20.2994
Case	18 to 36	Subcutaneous adipose tissue	67.1444
Case	18 to 36	Subcutaneous adipose tissue	67.2561
Case	18 to 36	Subcutaneous adipose tissue	67.5254
Case	18 to 36	Subcutaneous adipose tissue	41.4794
Case	18 to 36	Subcutaneous adipose tissue	11.5412
Case	18 to 36	Subcutaneous adipose tissue	44.2681
Case	18 to 36	Subcutaneous adipose tissue	98.9757
Case	18 to 36	Subcutaneous adipose tissue	56.9188
Case	18 to 36	Subcutaneous adipose tissue	80.0157
Case	18 to 36	Subcutaneous adipose tissue	7.19723
Case	18 to 36	Subcutaneous adipose tissue	25.6911
Case	18 to 36	Subcutaneous adipose tissue	2.22785
Case	18 to 36	Subcutaneous adipose tissue	76.5889
Case	18 to 36	Subcutaneous adipose tissue	52.7188
Case	18 to 36	Subcutaneous adipose tissue	13.1194
Case	18 to 36	Subcutaneous adipose tissue	39.6656
Case	18 to 36	Subcutaneous adipose tissue	16.3389
Case	18 to 36	Subcutaneous adipose tissue	78.0949
Case	18 to 36	Subcutaneous adipose tissue	94.4394
Case	18 to 36	Subcutaneous adipose tissue	64.2205
Case	18 to 36	Subcutaneous adipose tissue	92.9307
Case	18 to 36	Subcutaneous adipose tissue	40.1818
Case	18 to 36	Subcutaneous adipose tissue	58.7739
Case	18 to 36	Subcutaneous adipose tissue	92.9899
Case	18 to 36	Subcutaneous adipose tissue	67.0098
Case	18 to 36	Subcutaneous adipose tissue	29.6682
Case	18 to 36	Subcutaneous adipose tissue	67.8699
Case	18 to 36	Subcutaneous adipose tissue	81.0177
Case	18 to 36	Subcutaneous adipose tissue	93.3057
Case	18 to 36	Subcutaneous adipose tissue	22.5428
Case	18 to 36	Subcutaneous adipose tissue	84.4382
Case	18 to 36	Subcutaneous adipose tissue	76.0326
Case	18 to 36	Subcutaneous adipose tissue	35.4976
Case	18 to 36	Subcutaneous adipose tissue	16.6338
Case	18 to 36	Subcutaneous adipose tissue	60.0875
Case	18 to 36	Subcutaneous adipose tissue	70.929
Case	18 to 36	Subcutaneous adipose tissue	37.1314
Case	18 to 36	Subcutaneous adipose tissue	26.1759
Case	18 to 36	Subcutaneous adipose tissue	18.8438
Case	18 to 36	Subcutaneous adipose tissue	97.3709
Case	18 to 36	Subcutaneous adipose tissue	43.0474
Case	18 to 36	Subcutaneous adipose tissue	96.9453
Case	18 to 36	Subcutaneous adipose tissue	72.3117
Case	18 to 36	Subcutaneous adipose tissue	10.7534
Case	18 to 36	Subcutaneous adipose tissue	75.3654
Case	18 to 36	Visceral adipose tissue	11.0474
Case	18 to 36	Visceral adipose tissue	50.2741
Case	18 to 36	Visceral adipose tissue	68.3648
Case	18 to 36	Visceral adipose tissue	98.9053
Case	18 to 36	Visceral adipose tissue	78.9086
Case	18 to 36	Visceral adipose tissue	8.43532
Case	18 to 36	Visceral adipose tissue	65.5363
Case	18 to 36	Visceral adipose tissue	75.8621
Case	18 to 36	Visceral adipose tissue	36.5991
Case	18 to 36	Visceral adipose tissue	3.83816
Case	18 to 36	Visceral adipose tissue	20.6913
Case	18 to 36	Visceral adipose tissue	87.5403
Case	18 to 36	Visceral adipose tissue	12.3812
Case	18 to 36	Visceral adipose tissue	17.4815
Case	18 to 36	Visceral adipose tissue	61.4421
Case	18 to 36	Visceral adipose tissue	83.9831
Case	18 to 36	Visceral adipose tissue	80.0973
Case	18 to 36	Visceral adipose tissue	58.5318
Case	18 to 36	Visceral adipose tissue	88.2855
Case	18 to 36	Visceral adipose tissue	53.9805
Case	18 to 36	Visceral adipose tissue	83.9816
Case	18 to 36	Visceral adipose tissue	38.473
Case	18 to 36	Visceral adipose tissue	94.4618
Case	18 to 36	Visceral adipose tissue	86.7414
Case	18 to 36	Visceral adipose tissue	84.3233
Case	18 to 36	Visceral adipose tissue	71.7082
Case	18 to 36	Visceral adipose tissue	84.0775
Case	18 to 36	Visceral adipose tissue	47.3923
Case	18 to 36	Visceral adipose tissue	88.0077
Case	18 to 36	Visceral adipose tissue	14.3209
Case	18 to 36	Visceral adipose tissue	29.6201
Case	18 to 36	Visceral adipose tissue	82.4768
Case	18 to 36	Visceral adipose tissue	18.0938
Case	18 to 36	Visceral adipose tissue	79.762
Case	18 to 36	Visceral adipose tissue	88.5286
Case	18 to 36	Visceral adipose tissue	2.66256
Case	18 to 36	Visceral adipose tissue	72.0764
Case	18 to 36	Visceral adipose tissue	67.8735
Case	18 to 36	Visceral adipose tissue	38.6627
Case	18 to 36	Visceral adipose tissue	62.7832
Case	18 to 36	Visceral adipose tissue	56.4181
Case	18 to 36	Visceral adipose tissue	80.9232
Case	18 to 36	Visceral adipose tissue	19.2282
Case	18 to 36	Visceral adipose tissue	91.2955
Case	18 to 36	Visceral adipose tissue	69.3287
Case	18 to 36	Visceral adipose tissue	17.9614
Case	18 to 36	Visceral adipose tissue	35.0426
Case	18 to 36	Visceral adipose tissue	13.9422
Case	18 to 36	Visceral adipose tissue	11.3072
Case	18 to 36	Visceral adipose tissue	56.6984
Case	18 to 36	Visceral adipose tissue	81.0095
Case	18 to 36	Visceral adipose tissue	27.7089
Case	18 to 36	Visceral adipose tissue	50.929
Case	18 to 36	Visceral adipose tissue	39.3326
Case	18 to 36	Visceral adipose tissue	84.3074
Case	18 to 36	Visceral adipose tissue	63.2878
Case	18 to 36	Visceral adipose tissue	39.895
Case	18 to 36	Visceral adipose tissue	73.7206
Case	18 to 36	Visceral adipose tissue	95.9009
Case	18 to 36	Visceral adipose tissue	31.9599
Case	18 to 36	Visceral adipose tissue	16.6425
Case	18 to 36	Visceral adipose tissue	23.3839
Case	18 to 36	Visceral adipose tissue	67.7861
Case	18 to 36	Visceral adipose tissue	19.5607
Case	18 to 36	Visceral adipose tissue	34.8293
Case	18 to 36	Visceral adipose tissue	59.6367
Case	18 to 36	Visceral adipose tissue	60.8291
Case	18 to 36	Visceral adipose tissue	95.3553
Case	18 to 36	Visceral adipose tissue	59.2638
Case	18 to 36	Visceral adipose tissue	65.5216
Case	18 to 36	Visceral adipose tissue	6.93223
Case	18 to 36	Visceral adipose tissue	32.4902
Case	18 to 36	Visceral adipose tissue	80.864
Case	18 to 36	Visceral adipose tissue	41.021
Case	18 to 36	Visceral adipose tissue	90.3005
Case	18 to 36	Visceral adipose tissue	86.9269
Case	18 to 36	Visceral adipose tissue	72.3655
Case	18 to 36	Visceral adipose tissue	95.1122
Case	18 to 36	Visceral adipose tissue	72.5704
Case	18 to 36	Visceral adipose tissue	59.9814
Case	18 to 36	Visceral adipose tissue	58.643
Case	18 to 36	Visceral adipose tissue	98.2168
Case	18 to 36	Visceral adipose tissue	2.756
Case	18 to 36	Visceral adipose tissue	99.2781
Case	18 to 36	Visceral adipose tissue	17.9175
Case	18 to 36	Visceral adipose tissue	97.4779
Case	18 to 36	Visceral adipose tissue	66.0492
Case	18 to 36	Visceral adipose tissue	9.39208
Case	18 to 36	Visceral adipose tissue	24.4923
Case	18 to 36	Visceral adipose tissue	42.4431
Case	18 to 36	Visceral adipose tissue	18.7006
Case	18 to 36	Visceral adipose tissue	92.8993
Case	18 to 36	Visceral adipose tissue	11.0061
Case	18 to 36	Visceral adipose tissue	83.436
Case	18 to 36	Visceral adipose tissue	24.7368
Case	18 to 36	Visceral adipose tissue	69.0192
Case	18 to 36	Visceral adipose tissue	72.4802
Case	18 to 36	Visceral adipose tissue	52.4561
Case	18 to 36	Visceral adipose tissue	36.5356
Case	18 to 36	Visceral adipose tissue	75.0867
Case	18 to 36	Visceral adipose tissue	47.911
Case	18 to 36	Visceral adipose tissue	25.6066
Case	18 to 36	Visceral adipose tissue	96.9989
Case	18 to 36	Visceral adipose tissue	24.778
Case	18 to 36	Visceral adipose tissue	17.0917
Case	18 to 36	Visceral adipose tissue	89.7948
Case	18 to 36	Visceral adipose tissue	25.8868
Case	18 to 36	Visceral adipose tissue	21.7655
Case	18 to 36	Visceral adipose tissue	94.2359
Case	18 to 36	Visceral adipose tissue	91.7606
Case	18 to 36	Visceral adipose tissue	69.5437
Case	18 to 36	Visceral adipose tissue	46.8768
Case	18 to 36	Visceral adipose tissue	38.8396
Case	18 to 36	Visceral adipose tissue	24.8039
Case	18 to 36	Visceral adipose tissue	16.0884
Case	18 to 36	Visceral adipose tissue	2.88659
Case	18 to 36	Visceral adipose tissue	45.7638
Case	18 to 36	Visceral adipose tissue	67.5494
Case	18 to 36	Visceral adipose tissue	94.9762
Case	18 to 36	Visceral adipose tissue	87.9377
Case	18 to 36	Visceral adipose tissue	96.7021
Case	18 to 36	Visceral adipose tissue	87.4377
Case	18 to 36	Visceral adipose tissue	44.533
Case	18 to 36	Visceral adipose tissue	81.7856
Case	18 to 36	Visceral adipose tissue	82.144
Case	18 to 36	Visceral adipose tissue	50.7512
Case	18 to 36	Visceral adipose tissue	73.0952
Case	18 to 36	Visceral adipose tissue	94.7808
Case	18 to 36	Visceral adipose tissue	58.307
Case	18 to 36	Visceral adipose tissue	56.6473
Case	18 to 36	Visceral adipose tissue	16.0634
Case	18 to 36	Visceral adipose tissue	49.5577
Case	18 to 36	Visceral adipose tissue	88.0557
Case	18 to 36	Visceral adipose tissue	22.4026
Case	18 to 36	Visceral adipose tissue	79.7318
Case	18 to 36	Visceral adipose tissue	74.6031
Case	18 to 36	Visceral adipose tissue	6.65712
Case	18 to 36	Visceral adipose tissue	37.7745
Case	18 to 36	Visceral adipose tissue	38.3136
Case	18 to 36	Visceral adipose tissue	86.0687
Case	18 to 36	Visceral adipose tissue	77.6016
Case	18 to 36	Visceral adipose tissue	16.6951
Case	18 to 36	Visceral adipose tissue	60.4578
Case	18 to 36	Visceral adipose tissue	66.3271
Case	18 to 36	Visceral adipose tissue	65.7232
Case	18 to 36	Visceral adipose tissue	35.6243
Case	18 to 36	Visceral adipose tissue	42.4812
Case	18 to 36	Visceral adipose tissue	52.1589
Case	18 to 36	Visceral adipose tissue	41.9211
Case	18 to 36	Visceral adipose tissue	75.9301
Case	18 to 36	Visceral adipose tissue	79.2814
Case	18 to 36	Visceral adipose tissue	63.1013
Case	18 to 36	Visceral adipose tissue	11.5236
Case	18 to 36	Visceral adipose tissue	95.8907
Case	18 to 36	Visceral adipose tissue	55.7591
Case	18 to 36	Visceral adipose tissue	40.2562
Case	18 to 36	Visceral adipose tissue	25.4115
Case	18 to 36	Visceral adipose tissue	11.7344
Case	18 to 36	Visceral adipose tissue	38.3251
Case	18 to 36	Visceral adipose tissue	88.6801
Case	18 to 36	Visceral adipose tissue	31.399
Case	18 to 36	Visceral adipose tissue	93.421
Case	18 to 36	Visceral adipose tissue	11.7949
Case	18 to 36	Visceral adipose tissue	6.592
Case	18 to 36	Visceral adipose tissue	4.28597
Case	18 to 36	Visceral adipose tissue	93.7707
Case	18 to 36	Visceral adipose tissue	96.9106
Case	18 to 36	Visceral adipose tissue	54.7238
Case	18 to 36	Visceral adipose tissue	28.0254
Case	18 to 36	Visceral adipose tissue	99.3093
Case	18 to 36	Visceral adipose tissue	85.3821
Case	18 to 36	Visceral adipose tissue	89.2814
Case	18 to 36	Visceral adipose tissue	97.2582
Case	18 to 36	Visceral adipose tissue	52.7918
Case	18 to 36	Visceral adipose tissue	14.2768
Case	18 to 36	Visceral adipose tissue	87.5847
Case	18 to 36	Visceral adipose tissue	95.4508
Case	18 to 36	Visceral adipose tissue	89.71
Case	18 to 36	Visceral adipose tissue	54.2256
Case	18 to 36	Visceral adipose tissue	90.5052
Case	18 to 36	Visceral adipose tissue	87.6374
Case	18 to 36	Visceral adipose tissue	69.5973
Case	18 to 36	Visceral adipose tissue	12.5864
Case	18 to 36	Visceral adipose tissue	61.2642
Case	18 to 36	Visceral adipose tissue	54.2797
Case	18 to 36	Visceral adipose tissue	27.6137
Case	18 to 36	Visceral adipose tissue	6.95875
Case	18 to 36	Visceral adipose tissue	62.9278
Case	18 to 36	Visceral adipose tissue	87.245
Case	18 to 36	Visceral adipose tissue	68.4158
Case	18 to 36	Visceral adipose tissue	41.7752
Case	18 to 36	Visceral adipose tissue	14.9058
Case	18 to 36	Visceral adipose tissue	71.6755
Case	18 to 36	Visceral adipose tissue	52.2074
Case	18 to 36	Visceral adipose tissue	52.2887
Case	18 to 36	Visceral adipose tissue	56.7367
Case	18 to 36	Visceral adipose tissue	61.9788
Case	18 to 36	Visceral adipose tissue	81.4887
Case	2 to 6	Skeletal muscle	58.2885
Case	2 to 6	Skeletal muscle	85.8268
Case	2 to 6	Skeletal muscle	69.7909
Case	2 to 6	Skeletal muscle	59.3743
Case	2 to 6	Skeletal muscle	52.6587
Case	2 to 6	Skeletal muscle	82.9107
Case	2 to 6	Skeletal muscle	21.3397
Case	2 to 6	Skeletal muscle	54.7804
Case	2 to 6	Skeletal muscle	16.3332
Case	2 to 6	Skeletal muscle	13.1224
Case	2 to 6	Skeletal muscle	37.6914
Case	2 to 6	Skeletal muscle	59.2319
Case	2 to 6	Skeletal muscle	7.85559
Case	2 to 6	Skeletal muscle	23.0196
Case	2 to 6	Skeletal muscle	2.37254
Case	2 to 6	Skeletal muscle	42.5233
Case	2 to 6	Skeletal muscle	4.74766
Case	2 to 6	Skeletal muscle	62.2032
Case	2 to 6	Skeletal muscle	7.49573
Case	2 to 6	Skeletal muscle	10.0544
Case	2 to 6	Skeletal muscle	40.3945
Case	2 to 6	Skeletal muscle	3.86755
Case	2 to 6	Skeletal muscle	13.4137
Case	2 to 6	Skeletal muscle	61.9086
Case	2 to 6	Skeletal muscle	3.86305
Case	2 to 6	Skeletal muscle	82.0468
Case	2 to 6	Skeletal muscle	4.71476
Case	2 to 6	Skeletal muscle	99.4162
Case	2 to 6	Skeletal muscle	83.3476
Case	2 to 6	Skeletal muscle	21.0252
Case	2 to 6	Skeletal muscle	49.5542
Case	2 to 6	Skeletal muscle	67.4128
Case	2 to 6	Skeletal muscle	73.6785
Case	2 to 6	Skeletal muscle	72.892
Case	2 to 6	Skeletal muscle	45.8372
Case	2 to 6	Skeletal muscle	27.3146
Case	2 to 6	Skeletal muscle	3.42043
Case	2 to 6	Skeletal muscle	93.4293
Case	2 to 6	Skeletal muscle	0.0742084
Case	2 to 6	Skeletal muscle	80.3986
Case	2 to 6	Skeletal muscle	0.000773213
Case	2 to 6	Skeletal muscle	86.6911
Case	2 to 6	Skeletal muscle	10.9216
Case	2 to 6	Skeletal muscle	56.8511
Case	2 to 6	Skeletal muscle	52.2592
Case	2 to 6	Skeletal muscle	6.4229
Case	2 to 6	Skeletal muscle	40.9002
Case	2 to 6	Skeletal muscle	94.1698
Case	2 to 6	Skeletal muscle	35.3039
Case	2 to 6	Skeletal muscle	79.5032
Case	2 to 6	Skeletal muscle	63.8876
Case	2 to 6	Skeletal muscle	70.314
Case	2 to 6	Skeletal muscle	47.6199
Case	2 to 6	Skeletal muscle	8.96279
Case	2 to 6	Skeletal muscle	97.6337
Case	2 to 6	Skeletal muscle	34.9608
Case	2 to 6	Skeletal muscle	82.2824
Case	2 to 6	Skeletal muscle	5.99909
Case	2 to 6	Skeletal muscle	32.1128
Case	2 to 6	Skeletal muscle	77.3482
Case	2 to 6	Skeletal muscle	31.6071
Case	2 to 6	Skeletal muscle	35.2328
Case	2 to 6	Skeletal muscle	86.533
Case	2 to 6	Skeletal muscle	78.9209
Case	2 to 6	Skeletal muscle	35.386
Case	2 to 6	Skeletal muscle	43.5659
Case	2 to 6	Skeletal muscle	70.7965
Case	2 to 6	Skeletal muscle	86.9519
Case	2 to 6	Skeletal muscle	22.994
Case	2 to 6	Skeletal muscle	91.6884
Case	2 to 6	Skeletal muscle	15.3713
Case	2 to 6	Skeletal muscle	93.7731
Case	2 to 6	Skeletal muscle	96.4405
Case	2 to 6	Skeletal muscle	75.9177
Case	2 to 6	Skeletal muscle	25.0472
Case	2 to 6	Skeletal muscle	29.9275
Case	2 to 6	Skeletal muscle	12.8185
Case	2 to 6	Skeletal muscle	51.5624
Case	2 to 6	Skeletal muscle	91.4583
Case	2 to 6	Skeletal muscle	63.8725
Case	2 to 6	Skeletal muscle	57.9536
Case	2 to 6	Skeletal muscle	10.5738
Case	2 to 6	Skeletal muscle	59.6293
Case	2 to 6	Skeletal muscle	50.3487
Case	2 to 6	Skeletal muscle	8.43483
Case	2 to 6	Skeletal muscle	20.9272
Case	2 to 6	Skeletal muscle	6.3074
Case	2 to 6	Skeletal muscle	36.4402
Case	2 to 6	Skeletal muscle	11.5204
Case	2 to 6	Skeletal muscle	71.3024
Case	2 to 6	Skeletal muscle	63.4953
Case	2 to 6	Skeletal muscle	45.0318
Case	2 to 6	Skeletal muscle	24.9488
Case	2 to 6	Skeletal muscle	98.1861
Case	2 to 6	Skeletal muscle	16.2239
Case	2 to 6	Skeletal muscle	5.08924
Case	2 to 6	Skeletal muscle	86.8683
Case	2 to 6	Skeletal muscle	74.2789
Case	2 to 6	Skeletal muscle	61.3713
Case	2 to 6	Skeletal muscle	93.1065
Case	2 to 6	Skeletal muscle	20.9756
Case	2 to 6	Skeletal muscle	40.6211
Case	2 to 6	Skeletal muscle	78.8767
Case	2 to 6	Skeletal muscle	2.79385
Case	2 to 6	Skeletal muscle	15.9087
Case	2 to 6	Skeletal muscle	39.4512
Case	2 to 6	Skeletal muscle	60.4523
Case	2 to 6	Skeletal muscle	13.9384
Case	2 to 6	Skeletal muscle	12.5854
Case	2 to 6	Skeletal muscle	89.739
Case	2 to 6	Skeletal muscle	74.7608
Case	2 to 6	Skeletal muscle	81.5887
Case	2 to 6	Skeletal muscle	22.4813
Case	2 to 6	Skeletal muscle	37.602
Case	2 to 6	Skeletal muscle	35.1999
Case	2 to 6	Skeletal muscle	1.03268
Case	2 to 6	Skeletal muscle	40.9805
Case	2 to 6	Skeletal muscle	89.6378
Case	2 to 6	Skeletal muscle	96.6057
Case	2 to 6	Skeletal muscle	23.708
Case	2 to 6	Skeletal muscle	42.0976
Case	2 to 6	Skeletal muscle	52.9104
Case	2 to 6	Skeletal muscle	1.05367
Case	2 to 6	Skeletal muscle	77.5602
Case	2 to 6	Skeletal muscle	71.3048
Case	2 to 6	Skeletal muscle	96.6302
Case	2 to 6	Skeletal muscle	89.8052
Case	2 to 6	Skeletal muscle	90.4735
Case	2 to 6	Skeletal muscle	65.2253
Case	2 to 6	Skeletal muscle	80.1658
Case	2 to 6	Skeletal muscle	17.4643
Case	2 to 6	Skeletal muscle	51.9903
Case	2 to 6	Skeletal muscle	28.3303
Case	2 to 6	Skeletal muscle	61.6092
Case	2 to 6	Skeletal muscle	39.6991
Case	2 to 6	Skeletal muscle	73.0632
Case	2 to 6	Skeletal muscle	37.3937
Case	2 to 6	Skeletal muscle	27.1781
Case	2 to 6	Skeletal muscle	50.1325
Case	2 to 6	Skeletal muscle	77.3462
Case	2 to 6	Skeletal muscle	95.804
Case	2 to 6	Skeletal muscle	23.7697
Case	2 to 6	Skeletal muscle	8.4259
Case	2 to 6	Skeletal muscle	91.5131
Case	2 to 6	Skeletal muscle	73.0051
Case	2 to 6	Skeletal muscle	72.7027
Case	2 to 6	Skeletal muscle	8.11887
Case	2 to 6	Skeletal muscle	80.5304
Case	2 to 6	Skeletal muscle	9.33096
Case	2 to 6	Skeletal muscle	7.18642
Case	2 to 6	Skeletal muscle	95.9078
Case	2 to 6	Skeletal muscle	56.4021
Case	2 to 6	Skeletal muscle	64.4414
Case	2 to 6	Skeletal muscle	89.4467
Case	2 to 6	Skeletal muscle	56.3176
Case	2 to 6	Skeletal muscle	0.0304622
Case	2 to 6	Skeletal muscle	47.1069
Case	2 to 6	Skeletal muscle	92.2777
Case	2 to 6	Skeletal muscle	71.4451
Case	2 to 6	Skeletal muscle	14.0412
Case	2 to 6	Skeletal muscle	26.5554
Case	2 to 6	Skeletal muscle	71.9269
Case	2 to 6	Skeletal muscle	46.789
Case	2 to 6	Skeletal muscle	95.7311
Case	2 to 6	Skeletal muscle	65.0289
Case	2 to 6	Skeletal muscle	3.39369
Case	2 to 6	Skeletal muscle	70.4633
Case	2 to 6	Skeletal muscle	20.6112
Case	2 to 6	Skeletal muscle	6.82946
Case	2 to 6	Skeletal muscle	8.00477
Case	2 to 6	Skeletal muscle	60.8806
Case	2 to 6	Subcutaneous adipose tissue	93.7062
Case	2 to 6	Subcutaneous adipose tissue	94.9518
Case	2 to 6	Subcutaneous adipose tissue	40.4003
Case	2 to 6	Subcutaneous adipose tissue	11.0548
Case	2 to 6	Subcutaneous adipose tissue	0.335072
Case	2 to 6	Subcutaneous adipose tissue	15.8105
Case	2 to 6	Subcutaneous adipose tissue	5.64747
Case	2 to 6	Subcutaneous adipose tissue	32.8659
Case	2 to 6	Subcutaneous adipose tissue	31.6416
Case	2 to 6	Subcutaneous adipose tissue	7.93693
Case	2 to 6	Subcutaneous adipose tissue	68.6031
Case	2 to 6	Subcutaneous adipose tissue	51.019
Case	2 to 6	Subcutaneous adipose tissue	30.8668
Case	2 to 6	Subcutaneous adipose tissue	31.8781
Case	2 to 6	Subcutaneous adipose tissue	3.32562
Case	2 to 6	Subcutaneous adipose tissue	43.658
Case	2 to 6	Subcutaneous adipose tissue	30.1912
Case	2 to 6	Subcutaneous adipose tissue	95.783
Case	2 to 6	Subcutaneous adipose tissue	57.2124
Case	2 to 6	Subcutaneous adipose tissue	1.47627
Case	2 to 6	Subcutaneous adipose tissue	6.78892
Case	2 to 6	Subcutaneous adipose tissue	26.5619
Case	2 to 6	Subcutaneous adipose tissue	70.6722
Case	2 to 6	Subcutaneous adipose tissue	72.9524
Case	2 to 6	Subcutaneous adipose tissue	4.63345
Case	2 to 6	Subcutaneous adipose tissue	80.0285
Case	2 to 6	Subcutaneous adipose tissue	6.83036
Case	2 to 6	Subcutaneous adipose tissue	71.0869
Case	2 to 6	Subcutaneous adipose tissue	66.6715
Case	2 to 6	Subcutaneous adipose tissue	10.5591
Case	2 to 6	Subcutaneous adipose tissue	14.7583
Case	2 to 6	Subcutaneous adipose tissue	21.9028
Case	2 to 6	Subcutaneous adipose tissue	89.5799
Case	2 to 6	Subcutaneous adipose tissue	61.9996
Case	2 to 6	Subcutaneous adipose tissue	22.8941
Case	2 to 6	Subcutaneous adipose tissue	15.1754
Case	2 to 6	Subcutaneous adipose tissue	9.11917
Case	2 to 6	Subcutaneous adipose tissue	99.5037
Case	2 to 6	Subcutaneous adipose tissue	0.170471
Case	2 to 6	Subcutaneous adipose tissue	41.2545
Case	2 to 6	Subcutaneous adipose tissue	1.69187
Case	2 to 6	Subcutaneous adipose tissue	11.3838
Case	2 to 6	Subcutaneous adipose tissue	31.5807
Case	2 to 6	Subcutaneous adipose tissue	61.5195
Case	2 to 6	Subcutaneous adipose tissue	65.7293
Case	2 to 6	Subcutaneous adipose tissue	2.03121
Case	2 to 6	Subcutaneous adipose tissue	90.4565
Case	2 to 6	Subcutaneous adipose tissue	54.8485
Case	2 to 6	Subcutaneous adipose tissue	37.0864
Case	2 to 6	Subcutaneous adipose tissue	98.8818
Case	2 to 6	Subcutaneous adipose tissue	63.6355
Case	2 to 6	Subcutaneous adipose tissue	18.3121
Case	2 to 6	Subcutaneous adipose tissue	4.63073
Case	2 to 6	Subcutaneous adipose tissue	65.9944
Case	2 to 6	Subcutaneous adipose tissue	80.7825
Case	2 to 6	Subcutaneous adipose tissue	30.7171
Case	2 to 6	Subcutaneous adipose tissue	89.5211
Case	2 to 6	Subcutaneous adipose tissue	50.2498
Case	2 to 6	Subcutaneous adipose tissue	77.7594
Case	2 to 6	Subcutaneous adipose tissue	81.444
Case	2 to 6	Subcutaneous adipose tissue	48.903
Case	2 to 6	Subcutaneous adipose tissue	73.494
Case	2 to 6	Subcutaneous adipose tissue	83.2297
Case	2 to 6	Subcutaneous adipose tissue	42.9126
Case	2 to 6	Subcutaneous adipose tissue	54.8355
Case	2 to 6	Subcutaneous adipose tissue	62.2704
Case	2 to 6	Subcutaneous adipose tissue	59.228
Case	2 to 6	Subcutaneous adipose tissue	7.37018
Case	2 to 6	Subcutaneous adipose tissue	73.2451
Case	2 to 6	Subcutaneous adipose tissue	57.4833
Case	2 to 6	Subcutaneous adipose tissue	26.7169
Case	2 to 6	Subcutaneous adipose tissue	53.9972
Case	2 to 6	Subcutaneous adipose tissue	96.6105
Case	2 to 6	Subcutaneous adipose tissue	86.0275
Case	2 to 6	Subcutaneous adipose tissue	31.2496
Case	2 to 6	Subcutaneous adipose tissue	8.39312
Case	2 to 6	Subcutaneous adipose tissue	23.6533
Case	2 to 6	Subcutaneous adipose tissue	84.083
Case	2 to 6	Subcutaneous adipose tissue	87.4087
Case	2 to 6	Subcutaneous adipose tissue	79.1242
Case	2 to 6	Subcutaneous adipose tissue	8.41685
Case	2 to 6	Subcutaneous adipose tissue	50.0821
Case	2 to 6	Subcutaneous adipose tissue	38.3341
Case	2 to 6	Subcutaneous adipose tissue	39.3538
Case	2 to 6	Subcutaneous adipose tissue	44.8033
Case	2 to 6	Subcutaneous adipose tissue	3.40103
Case	2 to 6	Subcutaneous adipose tissue	18.1561
Case	2 to 6	Subcutaneous adipose tissue	21.4644
Case	2 to 6	Subcutaneous adipose tissue	2.42584
Case	2 to 6	Subcutaneous adipose tissue	38.6358
Case	2 to 6	Subcutaneous adipose tissue	18.0543
Case	2 to 6	Subcutaneous adipose tissue	17.0395
Case	2 to 6	Subcutaneous adipose tissue	98.4406
Case	2 to 6	Subcutaneous adipose tissue	98.0688
Case	2 to 6	Subcutaneous adipose tissue	2.94622
Case	2 to 6	Subcutaneous adipose tissue	12.6801
Case	2 to 6	Subcutaneous adipose tissue	42.0145
Case	2 to 6	Subcutaneous adipose tissue	10.8632
Case	2 to 6	Subcutaneous adipose tissue	22.6768
Case	2 to 6	Subcutaneous adipose tissue	42.1722
Case	2 to 6	Subcutaneous adipose tissue	7.692
Case	2 to 6	Subcutaneous adipose tissue	34.5036
Case	2 to 6	Subcutaneous adipose tissue	59.408
Case	2 to 6	Subcutaneous adipose tissue	64.8222
Case	2 to 6	Subcutaneous adipose tissue	70.4445
Case	2 to 6	Subcutaneous adipose tissue	43.6792
Case	2 to 6	Subcutaneous adipose tissue	20.1115
Case	2 to 6	Subcutaneous adipose tissue	83.0364
Case	2 to 6	Subcutaneous adipose tissue	53.7276
Case	2 to 6	Subcutaneous adipose tissue	74.9668
Case	2 to 6	Subcutaneous adipose tissue	43.7589
Case	2 to 6	Subcutaneous adipose tissue	77.6257
Case	2 to 6	Subcutaneous adipose tissue	43.2474
Case	2 to 6	Subcutaneous adipose tissue	52.0899
Case	2 to 6	Subcutaneous adipose tissue	10.1823
Case	2 to 6	Subcutaneous adipose tissue	0.00243956
Case	2 to 6	Subcutaneous adipose tissue	31.8973
Case	2 to 6	Subcutaneous adipose tissue	70.5669
Case	2 to 6	Subcutaneous adipose tissue	81.7448
Case	2 to 6	Subcutaneous adipose tissue	16.9692
Case	2 to 6	Subcutaneous adipose tissue	51.0272
Case	2 to 6	Subcutaneous adipose tissue	55.9574
Case	2 to 6	Subcutaneous adipose tissue	14.9355
Case	2 to 6	Subcutaneous adipose tissue	72.1553
Case	2 to 6	Subcutaneous adipose tissue	51.7871
Case	2 to 6	Subcutaneous adipose tissue	17.9121
Case	2 to 6	Subcutaneous adipose tissue	86.303
Case	2 to 6	Subcutaneous adipose tissue	5.06515
Case	2 to 6	Subcutaneous adipose tissue	51.1936
Case	2 to 6	Subcutaneous adipose tissue	81.489
Case	2 to 6	Subcutaneous adipose tissue	50.3932
Case	2 to 6	Subcutaneous adipose tissue	37.5344
Case	2 to 6	Subcutaneous adipose tissue	9.19482
Case	2 to 6	Subcutaneous adipose tissue	90.9272
Case	2 to 6	Subcutaneous adipose tissue	27.261
Case	2 to 6	Subcutaneous adipose tissue	99.2864
Case	2 to 6	Subcutaneous adipose tissue	23.0673
Case	2 to 6	Subcutaneous adipose tissue	15.0836
Case	2 to 6	Subcutaneous adipose tissue	71.5614
Case	2 to 6	Subcutaneous adipose tissue	68.9972
Case	2 to 6	Subcutaneous adipose tissue	26.449
Case	2 to 6	Subcutaneous adipose tissue	25.0804
Case	2 to 6	Subcutaneous adipose tissue	1.92668
Case	2 to 6	Subcutaneous adipose tissue	35.8522
Case	2 to 6	Subcutaneous adipose tissue	50.0782
Case	2 to 6	Subcutaneous adipose tissue	35.8854
Case	2 to 6	Subcutaneous adipose tissue	77.2579
Case	2 to 6	Subcutaneous adipose tissue	71.9841
Case	2 to 6	Subcutaneous adipose tissue	43.4015
Case	2 to 6	Subcutaneous adipose tissue	8.4513
Case	2 to 6	Subcutaneous adipose tissue	72.138
Case	2 to 6	Subcutaneous adipose tissue	64.4699
Case	2 to 6	Subcutaneous adipose tissue	58.5067
Case	2 to 6	Subcutaneous adipose tissue	73.8101
Case	2 to 6	Subcutaneous adipose tissue	38.9955
Case	2 to 6	Subcutaneous adipose tissue	10.0708
Case	2 to 6	Subcutaneous adipose tissue	65.5116
Case	2 to 6	Subcutaneous adipose tissue	15.4457
Case	2 to 6	Subcutaneous adipose tissue	42.7459
Case	2 to 6	Subcutaneous adipose tissue	42.159
Case	2 to 6	Subcutaneous adipose tissue	66.7355
Case	2 to 6	Subcutaneous adipose tissue	78.5191
Case	2 to 6	Subcutaneous adipose tissue	25.0049
Case	2 to 6	Subcutaneous adipose tissue	91.4257
Case	2 to 6	Subcutaneous adipose tissue	73.5367
Case	2 to 6	Subcutaneous adipose tissue	42.427
Case	2 to 6	Subcutaneous adipose tissue	3.13679
Case	2 to 6	Subcutaneous adipose tissue	48.4742
Case	2 to 6	Subcutaneous adipose tissue	65.1904
Case	2 to 6	Subcutaneous adipose tissue	5.678
Case	2 to 6	Subcutaneous adipose tissue	29.7403
Case	2 to 6	Visceral adipose tissue	33.9792
Case	2 to 6	Visceral adipose tissue	95.253
Case	2 to 6	Visceral adipose tissue	93.3218
Case	2 to 6	Visceral adipose tissue	58.3228
Case	2 to 6	Visceral adipose tissue	0.832652
Case	2 to 6	Visceral adipose tissue	7.204
Case	2 to 6	Visceral adipose tissue	4.86194
Case	2 to 6	Visceral adipose tissue	28.9626
Case	2 to 6	Visceral adipose tissue	20.398
Case	2 to 6	Visceral adipose tissue	14.2041
Case	2 to 6	Visceral adipose tissue	50.8722
Case	2 to 6	Visceral adipose tissue	69.507
Case	2 to 6	Visceral adipose tissue	21.1158
Case	2 to 6	Visceral adipose tissue	25.0012
Case	2 to 6	Visceral adipose tissue	4.0547
Case	2 to 6	Visceral adipose tissue	71.6269
Case	2 to 6	Visceral adipose tissue	44.4608
Case	2 to 6	Visceral adipose tissue	77.864
Case	2 to 6	Visceral adipose tissue	76.6431
Case	2 to 6	Visceral adipose tissue	3.63025
Case	2 to 6	Visceral adipose tissue	8.72524
Case	2 to 6	Visceral adipose tissue	14.9312
Case	2 to 6	Visceral adipose tissue	19.0574
Case	2 to 6	Visceral adipose tissue	88.4414
Case	2 to 6	Visceral adipose tissue	8.31209
Case	2 to 6	Visceral adipose tissue	80.3863
Case	2 to 6	Visceral adipose tissue	34.2487
Case	2 to 6	Visceral adipose tissue	79.0882
Case	2 to 6	Visceral adipose tissue	65.9405
Case	2 to 6	Visceral adipose tissue	13.5595
Case	2 to 6	Visceral adipose tissue	25.8014
Case	2 to 6	Visceral adipose tissue	11.2588
Case	2 to 6	Visceral adipose tissue	35.8911
Case	2 to 6	Visceral adipose tissue	79.1785
Case	2 to 6	Visceral adipose tissue	66.1826
Case	2 to 6	Visceral adipose tissue	9.53793
Case	2 to 6	Visceral adipose tissue	11.3754
Case	2 to 6	Visceral adipose tissue	80.3023
Case	2 to 6	Visceral adipose tissue	7.49207
Case	2 to 6	Visceral adipose tissue	35.4601
Case	2 to 6	Visceral adipose tissue	23.0452
Case	2 to 6	Visceral adipose tissue	32.1031
Case	2 to 6	Visceral adipose tissue	2.16063
Case	2 to 6	Visceral adipose tissue	77.2928
Case	2 to 6	Visceral adipose tissue	67.9628
Case	2 to 6	Visceral adipose tissue	16.2601
Case	2 to 6	Visceral adipose tissue	24.6765
Case	2 to 6	Visceral adipose tissue	68.7177
Case	2 to 6	Visceral adipose tissue	81.6518
Case	2 to 6	Visceral adipose tissue	97.9876
Case	2 to 6	Visceral adipose tissue	23.3253
Case	2 to 6	Visceral adipose tissue	23.2649
Case	2 to 6	Visceral adipose tissue	33.0859
Case	2 to 6	Visceral adipose tissue	66.8387
Case	2 to 6	Visceral adipose tissue	49.0697
Case	2 to 6	Visceral adipose tissue	98.3238
Case	2 to 6	Visceral adipose tissue	82.3308
Case	2 to 6	Visceral adipose tissue	52.5147
Case	2 to 6	Visceral adipose tissue	51.6666
Case	2 to 6	Visceral adipose tissue	25.3018
Case	2 to 6	Visceral adipose tissue	35.523
Case	2 to 6	Visceral adipose tissue	65.7398
Case	2 to 6	Visceral adipose tissue	66.2742
Case	2 to 6	Visceral adipose tissue	45.4472
Case	2 to 6	Visceral adipose tissue	68.8369
Case	2 to 6	Visceral adipose tissue	79.9752
Case	2 to 6	Visceral adipose tissue	31.128
Case	2 to 6	Visceral adipose tissue	53.2025
Case	2 to 6	Visceral adipose tissue	56.8188
Case	2 to 6	Visceral adipose tissue	92.993
Case	2 to 6	Visceral adipose tissue	27.5431
Case	2 to 6	Visceral adipose tissue	46.3954
Case	2 to 6	Visceral adipose tissue	85.4711
Case	2 to 6	Visceral adipose tissue	67.6213
Case	2 to 6	Visceral adipose tissue	43.2961
Case	2 to 6	Visceral adipose tissue	11.9718
Case	2 to 6	Visceral adipose tissue	19.0638
Case	2 to 6	Visceral adipose tissue	94.6193
Case	2 to 6	Visceral adipose tissue	52.5214
Case	2 to 6	Visceral adipose tissue	32.9387
Case	2 to 6	Visceral adipose tissue	4.10654
Case	2 to 6	Visceral adipose tissue	65.6904
Case	2 to 6	Visceral adipose tissue	71.3518
Case	2 to 6	Visceral adipose tissue	15.9099
Case	2 to 6	Visceral adipose tissue	55.7727
Case	2 to 6	Visceral adipose tissue	4.4377
Case	2 to 6	Visceral adipose tissue	24.5593
Case	2 to 6	Visceral adipose tissue	14.7979
Case	2 to 6	Visceral adipose tissue	2.74938
Case	2 to 6	Visceral adipose tissue	81.1848
Case	2 to 6	Visceral adipose tissue	28.7815
Case	2 to 6	Visceral adipose tissue	13.7943
Case	2 to 6	Visceral adipose tissue	63.0726
Case	2 to 6	Visceral adipose tissue	99.9986
Case	2 to 6	Visceral adipose tissue	3.54329
Case	2 to 6	Visceral adipose tissue	55.6138
Case	2 to 6	Visceral adipose tissue	51.8168
Case	2 to 6	Visceral adipose tissue	8.01193
Case	2 to 6	Visceral adipose tissue	48.0659
Case	2 to 6	Visceral adipose tissue	45.146
Case	2 to 6	Visceral adipose tissue	23.1373
Case	2 to 6	Visceral adipose tissue	54.5313
Case	2 to 6	Visceral adipose tissue	9.84006
Case	2 to 6	Visceral adipose tissue	56.2476
Case	2 to 6	Visceral adipose tissue	90.7589
Case	2 to 6	Visceral adipose tissue	25.9618
Case	2 to 6	Visceral adipose tissue	60.1061
Case	2 to 6	Visceral adipose tissue	97.3834
Case	2 to 6	Visceral adipose tissue	44.587
Case	2 to 6	Visceral adipose tissue	83.9485
Case	2 to 6	Visceral adipose tissue	16.4937
Case	2 to 6	Visceral adipose tissue	68.435
Case	2 to 6	Visceral adipose tissue	31.3916
Case	2 to 6	Visceral adipose tissue	67.4768
Case	2 to 6	Visceral adipose tissue	4.4875
Case	2 to 6	Visceral adipose tissue	0.792104
Case	2 to 6	Visceral adipose tissue	9.2058
Case	2 to 6	Visceral adipose tissue	67.0579
Case	2 to 6	Visceral adipose tissue	90.9278
Case	2 to 6	Visceral adipose tissue	20.1323
Case	2 to 6	Visceral adipose tissue	57.6042
Case	2 to 6	Visceral adipose tissue	77.645
Case	2 to 6	Visceral adipose tissue	21.6915
Case	2 to 6	Visceral adipose tissue	89.4041
Case	2 to 6	Visceral adipose tissue	80.7407
Case	2 to 6	Visceral adipose tissue	86.743
Case	2 to 6	Visceral adipose tissue	91.7052
Case	2 to 6	Visceral adipose tissue	45.478
Case	2 to 6	Visceral adipose tissue	67.1819
Case	2 to 6	Visceral adipose tissue	76.5736
Case	2 to 6	Visceral adipose tissue	30.1397
Case	2 to 6	Visceral adipose tissue	60.6666
Case	2 to 6	Visceral adipose tissue	4.36563
Case	2 to 6	Visceral adipose tissue	92.2812
Case	2 to 6	Visceral adipose tissue	82.2728
Case	2 to 6	Visceral adipose tissue	89.6557
Case	2 to 6	Visceral adipose tissue	13.8999
Case	2 to 6	Visceral adipose tissue	34.7152
Case	2 to 6	Visceral adipose tissue	74.7789
Case	2 to 6	Visceral adipose tissue	76.607
Case	2 to 6	Visceral adipose tissue	22.3302
Case	2 to 6	Visceral adipose tissue	37.265
Case	2 to 6	Visceral adipose tissue	12.0185
Case	2 to 6	Visceral adipose tissue	93.5148
Case	2 to 6	Visceral adipose tissue	75.8305
Case	2 to 6	Visceral adipose tissue	81.6019
Case	2 to 6	Visceral adipose tissue	96.2168
Case	2 to 6	Visceral adipose tissue	70.4972
Case	2 to 6	Visceral adipose tissue	50.0768
Case	2 to 6	Visceral adipose tissue	2.43623
Case	2 to 6	Visceral adipose tissue	69.553
Case	2 to 6	Visceral adipose tissue	77.0432
Case	2 to 6	Visceral adipose tissue	45.8427
Case	2 to 6	Visceral adipose tissue	69.5544
Case	2 to 6	Visceral adipose tissue	76.3272
Case	2 to 6	Visceral adipose tissue	10.4704
Case	2 to 6	Visceral adipose tissue	49.3414
Case	2 to 6	Visceral adipose tissue	73.8682
Case	2 to 6	Visceral adipose tissue	32.8783
Case	2 to 6	Visceral adipose tissue	28.4089
Case	2 to 6	Visceral adipose tissue	88.9859
Case	2 to 6	Visceral adipose tissue	88.23
Case	2 to 6	Visceral adipose tissue	7.82677
Case	2 to 6	Visceral adipose tissue	95.8075
Case	2 to 6	Visceral adipose tissue	39.9213
Case	2 to 6	Visceral adipose tissue	84.1218
Case	2 to 6	Visceral adipose tissue	18.181
Case	2 to 6	Visceral adipose tissue	58.6502
Case	2 to 6	Visceral adipose tissue	78.5711
Case	2 to 6	Visceral adipose tissue	26.7797
Case	2 to 6	Visceral adipose tissue	67.4253
Case	36 to 60	Skeletal muscle	98.6443
Case	36 to 60	Skeletal muscle	97.7137
Case	36 to 60	Skeletal muscle	93.7508
Case	36 to 60	Skeletal muscle	98.7076
Case	36 to 60	Skeletal muscle	67.1637
Case	36 to 60	Skeletal muscle	39.7017
Case	36 to 60	Skeletal muscle	65.479
Case	36 to 60	Skeletal muscle	76.4097
Case	36 to 60	Skeletal muscle	98.3545
Case	36 to 60	Skeletal muscle	96.5329
Case	36 to 60	Skeletal muscle	71.0311
Case	36 to 60	Skeletal muscle	98.5262
Case	36 to 60	Skeletal muscle	91.3671
Case	36 to 60	Skeletal muscle	83.7273
Case	36 to 60	Skeletal muscle	87.5538
Case	36 to 60	Skeletal muscle	64.1113
Case	36 to 60	Skeletal muscle	30.717
Case	36 to 60	Skeletal muscle	9.29442
Case	36 to 60	Skeletal muscle	98.0524
Case	36 to 60	Skeletal muscle	84.3856
Case	36 to 60	Skeletal muscle	97.4887
Case	36 to 60	Skeletal muscle	10.0915
Case	36 to 60	Skeletal muscle	27.4787
Case	36 to 60	Skeletal muscle	94.6413
Case	36 to 60	Skeletal muscle	26.1463
Case	36 to 60	Skeletal muscle	28.6999
Case	36 to 60	Skeletal muscle	33.0749
Case	36 to 60	Skeletal muscle	96.1014
Case	36 to 60	Skeletal muscle	50.9668
Case	36 to 60	Skeletal muscle	48.2093
Case	36 to 60	Skeletal muscle	69.8674
Case	36 to 60	Skeletal muscle	72.0001
Case	36 to 60	Skeletal muscle	91.668
Case	36 to 60	Skeletal muscle	51.6644
Case	36 to 60	Skeletal muscle	21.8056
Case	36 to 60	Skeletal muscle	99.5188
Case	36 to 60	Skeletal muscle	49.6989
Case	36 to 60	Skeletal muscle	82.0103
Case	36 to 60	Skeletal muscle	44.7398
Case	36 to 60	Skeletal muscle	23.0391
Case	36 to 60	Skeletal muscle	69.4425
Case	36 to 60	Skeletal muscle	55.2036
Case	36 to 60	Skeletal muscle	30.2335
Case	36 to 60	Skeletal muscle	97.7025
Case	36 to 60	Skeletal muscle	53.4573
Case	36 to 60	Skeletal muscle	97.0277
Case	36 to 60	Skeletal muscle	30.2894
Case	36 to 60	Skeletal muscle	49.8068
Case	36 to 60	Skeletal muscle	65.8802
Case	36 to 60	Skeletal muscle	13.6419
Case	36 to 60	Skeletal muscle	43.439
Case	36 to 60	Skeletal muscle	9.29215
Case	36 to 60	Skeletal muscle	35.583
Case	36 to 60	Skeletal muscle	38.2536
Case	36 to 60	Skeletal muscle	85.7958
Case	36 to 60	Skeletal muscle	64.8067
Case	36 to 60	Skeletal muscle	22.5721
Case	36 to 60	Skeletal muscle	76.4224
Case	36 to 60	Skeletal muscle	34.6778
Case	36 to 60	Skeletal muscle	58.5198
Case	36 to 60	Skeletal muscle	44.2756
Case	36 to 60	Skeletal muscle	80.9966
Case	36 to 60	Skeletal muscle	82.2541
Case	36 to 60	Skeletal muscle	95.9625
Case	36 to 60	Skeletal muscle	91.8508
Case	36 to 60	Skeletal muscle	61.0875
Case	36 to 60	Skeletal muscle	51.6654
Case	36 to 60	Skeletal muscle	97.3175
Case	36 to 60	Skeletal muscle	64.2418
Case	36 to 60	Skeletal muscle	35.4488
Case	36 to 60	Skeletal muscle	76.8886
Case	36 to 60	Skeletal muscle	80.6487
Case	36 to 60	Skeletal muscle	16.3419
Case	36 to 60	Skeletal muscle	92.1476
Case	36 to 60	Skeletal muscle	86.3296
Case	36 to 60	Skeletal muscle	8.66143
Case	36 to 60	Skeletal muscle	43.1533
Case	36 to 60	Skeletal muscle	99.2179
Case	36 to 60	Skeletal muscle	97.9189
Case	36 to 60	Skeletal muscle	42.8752
Case	36 to 60	Skeletal muscle	62.2393
Case	36 to 60	Skeletal muscle	4.93151
Case	36 to 60	Skeletal muscle	88.1476
Case	36 to 60	Skeletal muscle	72.645
Case	36 to 60	Skeletal muscle	80.0409
Case	36 to 60	Skeletal muscle	25.48
Case	36 to 60	Skeletal muscle	55.9917
Case	36 to 60	Skeletal muscle	97.2519
Case	36 to 60	Skeletal muscle	85.7136
Case	36 to 60	Skeletal muscle	54.2972
Case	36 to 60	Skeletal muscle	58.5817
Case	36 to 60	Skeletal muscle	97.9124
Case	36 to 60	Skeletal muscle	30.7152
Case	36 to 60	Skeletal muscle	30.9805
Case	36 to 60	Skeletal muscle	61.4968
Case	36 to 60	Skeletal muscle	70.537
Case	36 to 60	Skeletal muscle	89.6564
Case	36 to 60	Skeletal muscle	89.1255
Case	36 to 60	Skeletal muscle	48.3789
Case	36 to 60	Skeletal muscle	41.6391
Case	36 to 60	Skeletal muscle	57.9888
Case	36 to 60	Skeletal muscle	14.7734
Case	36 to 60	Skeletal muscle	47.5418
Case	36 to 60	Skeletal muscle	90.0479
Case	36 to 60	Skeletal muscle	31.7799
Case	36 to 60	Skeletal muscle	98.1563
Case	36 to 60	Skeletal muscle	89.7825
Case	36 to 60	Skeletal muscle	42.6807
Case	36 to 60	Skeletal muscle	41.1564
Case	36 to 60	Skeletal muscle	99.5212
Case	36 to 60	Skeletal muscle	41.7211
Case	36 to 60	Skeletal muscle	97.6733
Case	36 to 60	Skeletal muscle	3.23118
Case	36 to 60	Skeletal muscle	28.441
Case	36 to 60	Skeletal muscle	80.7084
Case	36 to 60	Skeletal muscle	94.0119
Case	36 to 60	Skeletal muscle	52.3636
Case	36 to 60	Skeletal muscle	52.4021
Case	36 to 60	Skeletal muscle	85.0552
Case	36 to 60	Skeletal muscle	88.6772
Case	36 to 60	Skeletal muscle	21.0277
Case	36 to 60	Skeletal muscle	14.653
Case	36 to 60	Skeletal muscle	85.6274
Case	36 to 60	Skeletal muscle	54.073
Case	36 to 60	Skeletal muscle	28.0121
Case	36 to 60	Skeletal muscle	93.6429
Case	36 to 60	Skeletal muscle	21.2356
Case	36 to 60	Skeletal muscle	86.7022
Case	36 to 60	Skeletal muscle	73.3249
Case	36 to 60	Skeletal muscle	68.9291
Case	36 to 60	Skeletal muscle	67.4533
Case	36 to 60	Skeletal muscle	30.0969
Case	36 to 60	Skeletal muscle	32.7271
Case	36 to 60	Skeletal muscle	77.1648
Case	36 to 60	Skeletal muscle	90.5126
Case	36 to 60	Skeletal muscle	55.7981
Case	36 to 60	Skeletal muscle	57.6187
Case	36 to 60	Skeletal muscle	38.2699
Case	36 to 60	Skeletal muscle	72.89
Case	36 to 60	Skeletal muscle	39.6171
Case	36 to 60	Skeletal muscle	8.95118
Case	36 to 60	Skeletal muscle	30.4012
Case	36 to 60	Skeletal muscle	68.5501
Case	36 to 60	Skeletal muscle	21.9541
Case	36 to 60	Skeletal muscle	19.5344
Case	36 to 60	Skeletal muscle	95.7013
Case	36 to 60	Skeletal muscle	53.1267
Case	36 to 60	Skeletal muscle	43.9291
Case	36 to 60	Skeletal muscle	52.8991
Case	36 to 60	Skeletal muscle	19.5548
Case	36 to 60	Skeletal muscle	99.8384
Case	36 to 60	Skeletal muscle	57.7272
Case	36 to 60	Skeletal muscle	59.7328
Case	36 to 60	Skeletal muscle	18.847
Case	36 to 60	Skeletal muscle	69.4981
Case	36 to 60	Skeletal muscle	99.1653
Case	36 to 60	Skeletal muscle	67.8429
Case	36 to 60	Skeletal muscle	33.6111
Case	36 to 60	Skeletal muscle	98.7677
Case	36 to 60	Skeletal muscle	39.3702
Case	36 to 60	Skeletal muscle	92.5679
Case	36 to 60	Skeletal muscle	73.588
Case	36 to 60	Skeletal muscle	70.438
Case	36 to 60	Skeletal muscle	23.0439
Case	36 to 60	Skeletal muscle	9.07942
Case	36 to 60	Skeletal muscle	35.1945
Case	36 to 60	Skeletal muscle	89.9494
Case	36 to 60	Skeletal muscle	93.5293
Case	36 to 60	Skeletal muscle	5.62236
Case	36 to 60	Subcutaneous adipose tissue	80.9661
Case	36 to 60	Subcutaneous adipose tissue	32.4907
Case	36 to 60	Subcutaneous adipose tissue	76.7065
Case	36 to 60	Subcutaneous adipose tissue	43.1713
Case	36 to 60	Subcutaneous adipose tissue	75.3385
Case	36 to 60	Subcutaneous adipose tissue	33.5694
Case	36 to 60	Subcutaneous adipose tissue	23.2688
Case	36 to 60	Subcutaneous adipose tissue	16.7434
Case	36 to 60	Subcutaneous adipose tissue	25.5841
Case	36 to 60	Subcutaneous adipose tissue	31.6477
Case	36 to 60	Subcutaneous adipose tissue	68.3873
Case	36 to 60	Subcutaneous adipose tissue	62.9004
Case	36 to 60	Subcutaneous adipose tissue	31.0002
Case	36 to 60	Subcutaneous adipose tissue	81.1366
Case	36 to 60	Subcutaneous adipose tissue	44.7376
Case	36 to 60	Subcutaneous adipose tissue	30.2285
Case	36 to 60	Subcutaneous adipose tissue	4.74402
Case	36 to 60	Subcutaneous adipose tissue	27.257
Case	36 to 60	Subcutaneous adipose tissue	82.8766
Case	36 to 60	Subcutaneous adipose tissue	15.8239
Case	36 to 60	Subcutaneous adipose tissue	77.9006
Case	36 to 60	Subcutaneous adipose tissue	20.7664
Case	36 to 60	Subcutaneous adipose tissue	36.0869
Case	36 to 60	Subcutaneous adipose tissue	45.348
Case	36 to 60	Subcutaneous adipose tissue	89.9475
Case	36 to 60	Subcutaneous adipose tissue	52.7292
Case	36 to 60	Subcutaneous adipose tissue	13.6482
Case	36 to 60	Subcutaneous adipose tissue	91.7089
Case	36 to 60	Subcutaneous adipose tissue	25.7696
Case	36 to 60	Subcutaneous adipose tissue	42.7305
Case	36 to 60	Subcutaneous adipose tissue	87.1159
Case	36 to 60	Subcutaneous adipose tissue	47.7428
Case	36 to 60	Subcutaneous adipose tissue	59.9116
Case	36 to 60	Subcutaneous adipose tissue	88.4368
Case	36 to 60	Subcutaneous adipose tissue	60.5109
Case	36 to 60	Subcutaneous adipose tissue	71.5832
Case	36 to 60	Subcutaneous adipose tissue	99.0286
Case	36 to 60	Subcutaneous adipose tissue	37.2018
Case	36 to 60	Subcutaneous adipose tissue	59.9684
Case	36 to 60	Subcutaneous adipose tissue	21.619
Case	36 to 60	Subcutaneous adipose tissue	95.7436
Case	36 to 60	Subcutaneous adipose tissue	38.7574
Case	36 to 60	Subcutaneous adipose tissue	7.28696
Case	36 to 60	Subcutaneous adipose tissue	91.5698
Case	36 to 60	Subcutaneous adipose tissue	90.7972
Case	36 to 60	Subcutaneous adipose tissue	15.8067
Case	36 to 60	Subcutaneous adipose tissue	78.5506
Case	36 to 60	Subcutaneous adipose tissue	92.4236
Case	36 to 60	Subcutaneous adipose tissue	79.6075
Case	36 to 60	Subcutaneous adipose tissue	24.8153
Case	36 to 60	Subcutaneous adipose tissue	60.6805
Case	36 to 60	Subcutaneous adipose tissue	16.86
Case	36 to 60	Subcutaneous adipose tissue	69.8493
Case	36 to 60	Subcutaneous adipose tissue	51.3762
Case	36 to 60	Subcutaneous adipose tissue	46.4396
Case	36 to 60	Subcutaneous adipose tissue	46.4958
Case	36 to 60	Subcutaneous adipose tissue	11.1539
Case	36 to 60	Subcutaneous adipose tissue	85.4074
Case	36 to 60	Subcutaneous adipose tissue	28.8311
Case	36 to 60	Subcutaneous adipose tissue	33.2956
Case	36 to 60	Subcutaneous adipose tissue	71.7874
Case	36 to 60	Subcutaneous adipose tissue	83.1027
Case	36 to 60	Subcutaneous adipose tissue	77.348
Case	36 to 60	Subcutaneous adipose tissue	74.8716
Case	36 to 60	Subcutaneous adipose tissue	77.4989
Case	36 to 60	Subcutaneous adipose tissue	12.0181
Case	36 to 60	Subcutaneous adipose tissue	38.087
Case	36 to 60	Subcutaneous adipose tissue	92.2406
Case	36 to 60	Subcutaneous adipose tissue	90.8275
Case	36 to 60	Subcutaneous adipose tissue	95.3149
Case	36 to 60	Subcutaneous adipose tissue	71.5696
Case	36 to 60	Subcutaneous adipose tissue	74.2251
Case	36 to 60	Subcutaneous adipose tissue	19.6784
Case	36 to 60	Subcutaneous adipose tissue	74.6477
Case	36 to 60	Subcutaneous adipose tissue	23.2686
Case	36 to 60	Subcutaneous adipose tissue	96.8877
Case	36 to 60	Subcutaneous adipose tissue	6.34731
Case	36 to 60	Subcutaneous adipose tissue	70.4573
Case	36 to 60	Subcutaneous adipose tissue	96.9189
Case	36 to 60	Subcutaneous adipose tissue	1.78794
Case	36 to 60	Subcutaneous adipose tissue	57.5284
Case	36 to 60	Subcutaneous adipose tissue	90.3146
Case	36 to 60	Subcutaneous adipose tissue	8.23513
Case	36 to 60	Subcutaneous adipose tissue	0.952537
Case	36 to 60	Subcutaneous adipose tissue	91.9446
Case	36 to 60	Subcutaneous adipose tissue	34.5074
Case	36 to 60	Subcutaneous adipose tissue	41.8586
Case	36 to 60	Subcutaneous adipose tissue	92.4764
Case	36 to 60	Subcutaneous adipose tissue	86.1749
Case	36 to 60	Subcutaneous adipose tissue	40.0601
Case	36 to 60	Subcutaneous adipose tissue	74.599
Case	36 to 60	Subcutaneous adipose tissue	79.7764
Case	36 to 60	Subcutaneous adipose tissue	47.3349
Case	36 to 60	Subcutaneous adipose tissue	14.9593
Case	36 to 60	Subcutaneous adipose tissue	64.8961
Case	36 to 60	Subcutaneous adipose tissue	40.5708
Case	36 to 60	Subcutaneous adipose tissue	80.9536
Case	36 to 60	Subcutaneous adipose tissue	99.3179
Case	36 to 60	Subcutaneous adipose tissue	82.6458
Case	36 to 60	Subcutaneous adipose tissue	5.1324
Case	36 to 60	Subcutaneous adipose tissue	15.8875
Case	36 to 60	Subcutaneous adipose tissue	4.76803
Case	36 to 60	Subcutaneous adipose tissue	24.7289
Case	36 to 60	Subcutaneous adipose tissue	67.3712
Case	36 to 60	Subcutaneous adipose tissue	46.8013
Case	36 to 60	Subcutaneous adipose tissue	76.3132
Case	36 to 60	Subcutaneous adipose tissue	79.2201
Case	36 to 60	Subcutaneous adipose tissue	49.8902
Case	36 to 60	Subcutaneous adipose tissue	1.70408
Case	36 to 60	Subcutaneous adipose tissue	24.7472
Case	36 to 60	Subcutaneous adipose tissue	43.4709
Case	36 to 60	Subcutaneous adipose tissue	95.6902
Case	36 to 60	Subcutaneous adipose tissue	62.9252
Case	36 to 60	Subcutaneous adipose tissue	29.5561
Case	36 to 60	Subcutaneous adipose tissue	94.3531
Case	36 to 60	Subcutaneous adipose tissue	93.892
Case	36 to 60	Subcutaneous adipose tissue	68.281
Case	36 to 60	Subcutaneous adipose tissue	38.4275
Case	36 to 60	Subcutaneous adipose tissue	37.297
Case	36 to 60	Subcutaneous adipose tissue	14.0447
Case	36 to 60	Subcutaneous adipose tissue	31.9157
Case	36 to 60	Subcutaneous adipose tissue	32.254
Case	36 to 60	Subcutaneous adipose tissue	86.3488
Case	36 to 60	Subcutaneous adipose tissue	60.2737
Case	36 to 60	Subcutaneous adipose tissue	6.39394
Case	36 to 60	Subcutaneous adipose tissue	90.4271
Case	36 to 60	Subcutaneous adipose tissue	92.5367
Case	36 to 60	Subcutaneous adipose tissue	79.6562
Case	36 to 60	Subcutaneous adipose tissue	54.9601
Case	36 to 60	Subcutaneous adipose tissue	46.1644
Case	36 to 60	Subcutaneous adipose tissue	63.1453
Case	36 to 60	Subcutaneous adipose tissue	26.1476
Case	36 to 60	Subcutaneous adipose tissue	64.4895
Case	36 to 60	Subcutaneous adipose tissue	35.9777
Case	36 to 60	Subcutaneous adipose tissue	61.0665
Case	36 to 60	Subcutaneous adipose tissue	46.0008
Case	36 to 60	Subcutaneous adipose tissue	35.8815
Case	36 to 60	Subcutaneous adipose tissue	30.9635
Case	36 to 60	Subcutaneous adipose tissue	41.3941
Case	36 to 60	Subcutaneous adipose tissue	79.5014
Case	36 to 60	Subcutaneous adipose tissue	29.2927
Case	36 to 60	Subcutaneous adipose tissue	59.2606
Case	36 to 60	Subcutaneous adipose tissue	37.3347
Case	36 to 60	Subcutaneous adipose tissue	34.3284
Case	36 to 60	Subcutaneous adipose tissue	53.8239
Case	36 to 60	Subcutaneous adipose tissue	76.7977
Case	36 to 60	Subcutaneous adipose tissue	14.0455
Case	36 to 60	Subcutaneous adipose tissue	32.6198
Case	36 to 60	Subcutaneous adipose tissue	85.9375
Case	36 to 60	Subcutaneous adipose tissue	67.9087
Case	36 to 60	Subcutaneous adipose tissue	63.4953
Case	36 to 60	Subcutaneous adipose tissue	42.0036
Case	36 to 60	Subcutaneous adipose tissue	94.2156
Case	36 to 60	Subcutaneous adipose tissue	71.1101
Case	36 to 60	Subcutaneous adipose tissue	66.871
Case	36 to 60	Subcutaneous adipose tissue	68.6644
Case	36 to 60	Subcutaneous adipose tissue	44.9554
Case	36 to 60	Subcutaneous adipose tissue	46.8463
Case	36 to 60	Subcutaneous adipose tissue	75.5805
Case	36 to 60	Subcutaneous adipose tissue	3.80074
Case	36 to 60	Subcutaneous adipose tissue	26.9905
Case	36 to 60	Subcutaneous adipose tissue	86.3037
Case	36 to 60	Subcutaneous adipose tissue	3.47546
Case	36 to 60	Subcutaneous adipose tissue	41.9292
Case	36 to 60	Subcutaneous adipose tissue	32.9481
Case	36 to 60	Subcutaneous adipose tissue	7.5577
Case	36 to 60	Subcutaneous adipose tissue	74.9603
Case	36 to 60	Subcutaneous adipose tissue	84.0946
Case	36 to 60	Subcutaneous adipose tissue	14.0638
Case	36 to 60	Visceral adipose tissue	32.5042
Case	36 to 60	Visceral adipose tissue	81.2389
Case	36 to 60	Visceral adipose tissue	81.7577
Case	36 to 60	Visceral adipose tissue	63.4083
Case	36 to 60	Visceral adipose tissue	59.269
Case	36 to 60	Visceral adipose tissue	57.7729
Case	36 to 60	Visceral adipose tissue	29.4515
Case	36 to 60	Visceral adipose tissue	6.99279
Case	36 to 60	Visceral adipose tissue	68.5694
Case	36 to 60	Visceral adipose tissue	76.071
Case	36 to 60	Visceral adipose tissue	56.6878
Case	36 to 60	Visceral adipose tissue	86.218
Case	36 to 60	Visceral adipose tissue	34.7953
Case	36 to 60	Visceral adipose tissue	72.0397
Case	36 to 60	Visceral adipose tissue	89.2111
Case	36 to 60	Visceral adipose tissue	71.2967
Case	36 to 60	Visceral adipose tissue	48.2029
Case	36 to 60	Visceral adipose tissue	65.4234
Case	36 to 60	Visceral adipose tissue	91.4137
Case	36 to 60	Visceral adipose tissue	31.4099
Case	36 to 60	Visceral adipose tissue	94.2711
Case	36 to 60	Visceral adipose tissue	12.6039
Case	36 to 60	Visceral adipose tissue	30.9991
Case	36 to 60	Visceral adipose tissue	90.725
Case	36 to 60	Visceral adipose tissue	92.1355
Case	36 to 60	Visceral adipose tissue	67.9284
Case	36 to 60	Visceral adipose tissue	18.4707
Case	36 to 60	Visceral adipose tissue	70.02
Case	36 to 60	Visceral adipose tissue	32.8239
Case	36 to 60	Visceral adipose tissue	61.0985
Case	36 to 60	Visceral adipose tissue	84.2593
Case	36 to 60	Visceral adipose tissue	29.4821
Case	36 to 60	Visceral adipose tissue	64.6653
Case	36 to 60	Visceral adipose tissue	51.5033
Case	36 to 60	Visceral adipose tissue	23.8882
Case	36 to 60	Visceral adipose tissue	74.4652
Case	36 to 60	Visceral adipose tissue	73.1502
Case	36 to 60	Visceral adipose tissue	78.9835
Case	36 to 60	Visceral adipose tissue	10.5527
Case	36 to 60	Visceral adipose tissue	37.8811
Case	36 to 60	Visceral adipose tissue	92.8947
Case	36 to 60	Visceral adipose tissue	66.6999
Case	36 to 60	Visceral adipose tissue	8.01497
Case	36 to 60	Visceral adipose tissue	63.7902
Case	36 to 60	Visceral adipose tissue	60.0482
Case	36 to 60	Visceral adipose tissue	37.4367
Case	36 to 60	Visceral adipose tissue	83.7568
Case	36 to 60	Visceral adipose tissue	90.959
Case	36 to 60	Visceral adipose tissue	76.4735
Case	36 to 60	Visceral adipose tissue	15.3718
Case	36 to 60	Visceral adipose tissue	15.8134
Case	36 to 60	Visceral adipose tissue	28.5166
Case	36 to 60	Visceral adipose tissue	64.8874
Case	36 to 60	Visceral adipose tissue	71.2601
Case	36 to 60	Visceral adipose tissue	90.7326
Case	36 to 60	Visceral adipose tissue	42.1491
Case	36 to 60	Visceral adipose tissue	8.19018
Case	36 to 60	Visceral adipose tissue	85.6313
Case	36 to 60	Visceral adipose tissue	89.2207
Case	36 to 60	Visceral adipose tissue	81.7717
Case	36 to 60	Visceral adipose tissue	94.3512
Case	36 to 60	Visceral adipose tissue	87.8885
Case	36 to 60	Visceral adipose tissue	35.0311
Case	36 to 60	Visceral adipose tissue	61.2795
Case	36 to 60	Visceral adipose tissue	75.2699
Case	36 to 60	Visceral adipose tissue	33.2664
Case	36 to 60	Visceral adipose tissue	70.1168
Case	36 to 60	Visceral adipose tissue	84.7931
Case	36 to 60	Visceral adipose tissue	63.9732
Case	36 to 60	Visceral adipose tissue	84.9564
Case	36 to 60	Visceral adipose tissue	21.5401
Case	36 to 60	Visceral adipose tissue	96.2013
Case	36 to 60	Visceral adipose tissue	12.8534
Case	36 to 60	Visceral adipose tissue	28.6983
Case	36 to 60	Visceral adipose tissue	88.9554
Case	36 to 60	Visceral adipose tissue	55.4789
Case	36 to 60	Visceral adipose tissue	46.6098
Case	36 to 60	Visceral adipose tissue	32.9252
Case	36 to 60	Visceral adipose tissue	93.0278
Case	36 to 60	Visceral adipose tissue	10.0471
Case	36 to 60	Visceral adipose tissue	42.1062
Case	36 to 60	Visceral adipose tissue	96.4718
Case	36 to 60	Visceral adipose tissue	58.7685
Case	36 to 60	Visceral adipose tissue	1.99057
Case	36 to 60	Visceral adipose tissue	99.186
Case	36 to 60	Visceral adipose tissue	10.9905
Case	36 to 60	Visceral adipose tissue	97.0712
Case	36 to 60	Visceral adipose tissue	88.3384
Case	36 to 60	Visceral adipose tissue	79.8241
Case	36 to 60	Visceral adipose tissue	68.6039
Case	36 to 60	Visceral adipose tissue	11.1947
Case	36 to 60	Visceral adipose tissue	78.8128
Case	36 to 60	Visceral adipose tissue	81.5376
Case	36 to 60	Visceral adipose tissue	3.72101
Case	36 to 60	Visceral adipose tissue	36.7293
Case	36 to 60	Visceral adipose tissue	56.7094
Case	36 to 60	Visceral adipose tissue	49.0604
Case	36 to 60	Visceral adipose tissue	79.3977
Case	36 to 60	Visceral adipose tissue	94.1023
Case	36 to 60	Visceral adipose tissue	2.33768
Case	36 to 60	Visceral adipose tissue	1.63929
Case	36 to 60	Visceral adipose tissue	30.5876
Case	36 to 60	Visceral adipose tissue	34.9024
Case	36 to 60	Visceral adipose tissue	37.5168
Case	36 to 60	Visceral adipose tissue	52.2016
Case	36 to 60	Visceral adipose tissue	84.8293
Case	36 to 60	Visceral adipose tissue	85.5892
Case	36 to 60	Visceral adipose tissue	90.4546
Case	36 to 60	Visceral adipose tissue	2.12069
Case	36 to 60	Visceral adipose tissue	65.7581
Case	36 to 60	Visceral adipose tissue	58.0047
Case	36 to 60	Visceral adipose tissue	79.6357
Case	36 to 60	Visceral adipose tissue	90.6431
Case	36 to 60	Visceral adipose tissue	66.6675
Case	36 to 60	Visceral adipose tissue	58.1523
Case	36 to 60	Visceral adipose tissue	98.1738
Case	36 to 60	Visceral adipose tissue	55.861
Case	36 to 60	Visceral adipose tissue	27.9737
Case	36 to 60	Visceral adipose tissue	28.461
Case	36 to 60	Visceral adipose tissue	12.5471
Case	36 to 60	Visceral adipose tissue	23.0885
Case	36 to 60	Visceral adipose tissue	34.125
Case	36 to 60	Visceral adipose tissue	98.106
Case	36 to 60	Visceral adipose tissue	77.9824
Case	36 to 60	Visceral adipose tissue	7.84534
Case	36 to 60	Visceral adipose tissue	94.5686
Case	36 to 60	Visceral adipose tissue	63.57
Case	36 to 60	Visceral adipose tissue	74.6722
Case	36 to 60	Visceral adipose tissue	57.2224
Case	36 to 60	Visceral adipose tissue	63.5226
Case	36 to 60	Visceral adipose tissue	81.0266
Case	36 to 60	Visceral adipose tissue	14.9221
Case	36 to 60	Visceral adipose tissue	57.8977
Case	36 to 60	Visceral adipose tissue	29.4016
Case	36 to 60	Visceral adipose tissue	87.8416
Case	36 to 60	Visceral adipose tissue	45.8173
Case	36 to 60	Visceral adipose tissue	18.3642
Case	36 to 60	Visceral adipose tissue	20.356
Case	36 to 60	Visceral adipose tissue	54.3209
Case	36 to 60	Visceral adipose tissue	94.4838
Case	36 to 60	Visceral adipose tissue	13.4072
Case	36 to 60	Visceral adipose tissue	58.027
Case	36 to 60	Visceral adipose tissue	20.7561
Case	36 to 60	Visceral adipose tissue	75.5651
Case	36 to 60	Visceral adipose tissue	30.5214
Case	36 to 60	Visceral adipose tissue	92.9764
Case	36 to 60	Visceral adipose tissue	14.5974
Case	36 to 60	Visceral adipose tissue	77.1116
Case	36 to 60	Visceral adipose tissue	94.2042
Case	36 to 60	Visceral adipose tissue	84.9768
Case	36 to 60	Visceral adipose tissue	78.8822
Case	36 to 60	Visceral adipose tissue	67.9008
Case	36 to 60	Visceral adipose tissue	91.9992
Case	36 to 60	Visceral adipose tissue	30.5701
Case	36 to 60	Visceral adipose tissue	67.0633
Case	36 to 60	Visceral adipose tissue	67.6779
Case	36 to 60	Visceral adipose tissue	57.8422
Case	36 to 60	Visceral adipose tissue	66.8072
Case	36 to 60	Visceral adipose tissue	98.577
Case	36 to 60	Visceral adipose tissue	9.03054
Case	36 to 60	Visceral adipose tissue	22.2127
Case	36 to 60	Visceral adipose tissue	58.6238
Case	36 to 60	Visceral adipose tissue	16.6168
Case	36 to 60	Visceral adipose tissue	61.3555
Case	36 to 60	Visceral adipose tissue	74.0402
Case	36 to 60	Visceral adipose tissue	6.00051
Case	36 to 60	Visceral adipose tissue	44.3445
Case	36 to 60	Visceral adipose tissue	44.7805
Case	36 to 60	Visceral adipose tissue	17.9023
Case	6 to 18	Skeletal muscle	84.9288
Case	6 to 18	Skeletal muscle	25.083
Case	6 to 18	Skeletal muscle	47.1466
Case	6 to 18	Skeletal muscle	97.0111
Case	6 to 18	Skeletal muscle	2.62157
Case	6 to 18	Skeletal muscle	62.049
Case	6 to 18	Skeletal muscle	46.2627
Case	6 to 18	Skeletal muscle	72.2714
Case	6 to 18	Skeletal muscle	74.2276
Case	6 to 18	Skeletal muscle	96.714
Case	6 to 18	Skeletal muscle	28.2637
Case	6 to 18	Skeletal muscle	85.9836
Case	6 to 18	Skeletal muscle	91.7904
Case	6 to 18	Skeletal muscle	43.42
Case	6 to 18	Skeletal muscle	69.8581
Case	6 to 18	Skeletal muscle	77.6005
Case	6 to 18	Skeletal muscle	65.633
Case	6 to 18	Skeletal muscle	30.5507
Case	6 to 18	Skeletal muscle	33.1173
Case	6 to 18	Skeletal muscle	1.72963
Case	6 to 18	Skeletal muscle	69.8394
Case	6 to 18	Skeletal muscle	16.0921
Case	6 to 18	Skeletal muscle	85.2696
Case	6 to 18	Skeletal muscle	9.8638
Case	6 to 18	Skeletal muscle	15.3836
Case	6 to 18	Skeletal muscle	77.0845
Case	6 to 18	Skeletal muscle	47.3061
Case	6 to 18	Skeletal muscle	10.4535
Case	6 to 18	Skeletal muscle	9.77986
Case	6 to 18	Skeletal muscle	27.6764
Case	6 to 18	Skeletal muscle	47.3993
Case	6 to 18	Skeletal muscle	86.34
Case	6 to 18	Skeletal muscle	30.301
Case	6 to 18	Skeletal muscle	32.2296
Case	6 to 18	Skeletal muscle	86.5547
Case	6 to 18	Skeletal muscle	81.6012
Case	6 to 18	Skeletal muscle	24.4451
Case	6 to 18	Skeletal muscle	97.7138
Case	6 to 18	Skeletal muscle	18.878
Case	6 to 18	Skeletal muscle	76.6107
Case	6 to 18	Skeletal muscle	27.9929
Case	6 to 18	Skeletal muscle	29.3962
Case	6 to 18	Skeletal muscle	86.8529
Case	6 to 18	Skeletal muscle	58.253
Case	6 to 18	Skeletal muscle	63.7279
Case	6 to 18	Skeletal muscle	89.8411
Case	6 to 18	Skeletal muscle	77.7526
Case	6 to 18	Skeletal muscle	73.6783
Case	6 to 18	Skeletal muscle	91.1492
Case	6 to 18	Skeletal muscle	56.152
Case	6 to 18	Skeletal muscle	28.5454
Case	6 to 18	Skeletal muscle	51.247
Case	6 to 18	Skeletal muscle	26.4605
Case	6 to 18	Skeletal muscle	44.9105
Case	6 to 18	Skeletal muscle	42.6803
Case	6 to 18	Skeletal muscle	27.0364
Case	6 to 18	Skeletal muscle	82.5109
Case	6 to 18	Skeletal muscle	88.2658
Case	6 to 18	Skeletal muscle	82.1772
Case	6 to 18	Skeletal muscle	72.4287
Case	6 to 18	Skeletal muscle	58.5784
Case	6 to 18	Skeletal muscle	15.8027
Case	6 to 18	Skeletal muscle	25.7128
Case	6 to 18	Skeletal muscle	20.7996
Case	6 to 18	Skeletal muscle	33.0934
Case	6 to 18	Skeletal muscle	86.0319
Case	6 to 18	Skeletal muscle	48.7277
Case	6 to 18	Skeletal muscle	4.25493
Case	6 to 18	Skeletal muscle	29.0244
Case	6 to 18	Skeletal muscle	38.4093
Case	6 to 18	Skeletal muscle	51.4201
Case	6 to 18	Skeletal muscle	65.5532
Case	6 to 18	Skeletal muscle	98.8502
Case	6 to 18	Skeletal muscle	15.956
Case	6 to 18	Skeletal muscle	43.8999
Case	6 to 18	Skeletal muscle	24.0269
Case	6 to 18	Skeletal muscle	92.9388
Case	6 to 18	Skeletal muscle	33.2413
Case	6 to 18	Skeletal muscle	38.6646
Case	6 to 18	Skeletal muscle	26.4684
Case	6 to 18	Skeletal muscle	92.7177
Case	6 to 18	Skeletal muscle	51.0749
Case	6 to 18	Skeletal muscle	93.2472
Case	6 to 18	Skeletal muscle	38.9634
Case	6 to 18	Skeletal muscle	72.9274
Case	6 to 18	Skeletal muscle	77.6774
Case	6 to 18	Skeletal muscle	72.9702
Case	6 to 18	Skeletal muscle	65.2586
Case	6 to 18	Skeletal muscle	56.0152
Case	6 to 18	Skeletal muscle	59.3182
Case	6 to 18	Skeletal muscle	84.2806
Case	6 to 18	Skeletal muscle	77.4554
Case	6 to 18	Skeletal muscle	59.0494
Case	6 to 18	Skeletal muscle	78.0652
Case	6 to 18	Skeletal muscle	89.6856
Case	6 to 18	Skeletal muscle	17.9684
Case	6 to 18	Skeletal muscle	42.0355
Case	6 to 18	Skeletal muscle	8.34382
Case	6 to 18	Skeletal muscle	30.8471
Case	6 to 18	Skeletal muscle	44.2334
Case	6 to 18	Skeletal muscle	75.3644
Case	6 to 18	Skeletal muscle	13.4105
Case	6 to 18	Skeletal muscle	59.3398
Case	6 to 18	Skeletal muscle	39.0336
Case	6 to 18	Skeletal muscle	93.6731
Case	6 to 18	Skeletal muscle	19.4904
Case	6 to 18	Skeletal muscle	96.0866
Case	6 to 18	Skeletal muscle	50.7137
Case	6 to 18	Skeletal muscle	96.9659
Case	6 to 18	Skeletal muscle	43.7194
Case	6 to 18	Skeletal muscle	60.9246
Case	6 to 18	Skeletal muscle	63.9184
Case	6 to 18	Skeletal muscle	50.2524
Case	6 to 18	Skeletal muscle	75.3978
Case	6 to 18	Skeletal muscle	20.4543
Case	6 to 18	Skeletal muscle	97.7236
Case	6 to 18	Skeletal muscle	94.2635
Case	6 to 18	Skeletal muscle	55.0073
Case	6 to 18	Skeletal muscle	0.548437
Case	6 to 18	Skeletal muscle	24.51
Case	6 to 18	Skeletal muscle	68.9586
Case	6 to 18	Skeletal muscle	14.44
Case	6 to 18	Skeletal muscle	77.1783
Case	6 to 18	Skeletal muscle	79.2774
Case	6 to 18	Skeletal muscle	99.2917
Case	6 to 18	Skeletal muscle	25.2949
Case	6 to 18	Skeletal muscle	99.4412
Case	6 to 18	Skeletal muscle	44.0224
Case	6 to 18	Skeletal muscle	88.5911
Case	6 to 18	Skeletal muscle	97.8189
Case	6 to 18	Skeletal muscle	61.1572
Case	6 to 18	Skeletal muscle	34.5242
Case	6 to 18	Skeletal muscle	30.5017
Case	6 to 18	Skeletal muscle	45.4478
Case	6 to 18	Skeletal muscle	26.3728
Case	6 to 18	Skeletal muscle	28.1258
Case	6 to 18	Skeletal muscle	7.78425
Case	6 to 18	Skeletal muscle	53.5891
Case	6 to 18	Skeletal muscle	89.0619
Case	6 to 18	Skeletal muscle	33.0022
Case	6 to 18	Skeletal muscle	33.16
Case	6 to 18	Skeletal muscle	19.0121
Case	6 to 18	Skeletal muscle	22.3308
Case	6 to 18	Skeletal muscle	38.9737
Case	6 to 18	Skeletal muscle	71.1483
Case	6 to 18	Skeletal muscle	13.9723
Case	6 to 18	Skeletal muscle	44.6674
Case	6 to 18	Skeletal muscle	69.2149
Case	6 to 18	Skeletal muscle	13.8894
Case	6 to 18	Skeletal muscle	94.3313
Case	6 to 18	Skeletal muscle	96.2833
Case	6 to 18	Skeletal muscle	57.4554
Case	6 to 18	Skeletal muscle	62.0716
Case	6 to 18	Skeletal muscle	55.0976
Case	6 to 18	Skeletal muscle	58.1442
Case	6 to 18	Skeletal muscle	55.8173
Case	6 to 18	Skeletal muscle	96.9158
Case	6 to 18	Skeletal muscle	52.9745
Case	6 to 18	Skeletal muscle	84.6189
Case	6 to 18	Skeletal muscle	30.8607
Case	6 to 18	Skeletal muscle	14.0669
Case	6 to 18	Skeletal muscle	86.3338
Case	6 to 18	Skeletal muscle	98.1425
Case	6 to 18	Skeletal muscle	63.6473
Case	6 to 18	Skeletal muscle	59.0748
Case	6 to 18	Skeletal muscle	81.5261
Case	6 to 18	Skeletal muscle	6.87018
Case	6 to 18	Skeletal muscle	29.5875
Case	6 to 18	Skeletal muscle	90.0503
Case	6 to 18	Skeletal muscle	27.369
Case	6 to 18	Skeletal muscle	63.0833
Case	6 to 18	Skeletal muscle	23.1626
Case	6 to 18	Skeletal muscle	86.4811
Case	6 to 18	Skeletal muscle	58.4909
Case	6 to 18	Skeletal muscle	21.6725
Case	6 to 18	Skeletal muscle	45.1275
Case	6 to 18	Subcutaneous adipose tissue	71.7232
Case	6 to 18	Subcutaneous adipose tissue	40.3244
Case	6 to 18	Subcutaneous adipose tissue	18.0849
Case	6 to 18	Subcutaneous adipose tissue	74.4262
Case	6 to 18	Subcutaneous adipose tissue	46.6232
Case	6 to 18	Subcutaneous adipose tissue	35.2418
Case	6 to 18	Subcutaneous adipose tissue	8.12099
Case	6 to 18	Subcutaneous adipose tissue	71.896
Case	6 to 18	Subcutaneous adipose tissue	52.6348
Case	6 to 18	Subcutaneous adipose tissue	68.9177
Case	6 to 18	Subcutaneous adipose tissue	5.83004
Case	6 to 18	Subcutaneous adipose tissue	99.4312
Case	6 to 18	Subcutaneous adipose tissue	33.5155
Case	6 to 18	Subcutaneous adipose tissue	55.5789
Case	6 to 18	Subcutaneous adipose tissue	61.9084
Case	6 to 18	Subcutaneous adipose tissue	54.2657
Case	6 to 18	Subcutaneous adipose tissue	95.8455
Case	6 to 18	Subcutaneous adipose tissue	6.98228
Case	6 to 18	Subcutaneous adipose tissue	7.18889
Case	6 to 18	Subcutaneous adipose tissue	3.98518
Case	6 to 18	Subcutaneous adipose tissue	72.692
Case	6 to 18	Subcutaneous adipose tissue	1.73372
Case	6 to 18	Subcutaneous adipose tissue	99.5227
Case	6 to 18	Subcutaneous adipose tissue	53.5897
Case	6 to 18	Subcutaneous adipose tissue	12.9069
Case	6 to 18	Subcutaneous adipose tissue	65.3337
Case	6 to 18	Subcutaneous adipose tissue	77.3258
Case	6 to 18	Subcutaneous adipose tissue	86.1582
Case	6 to 18	Subcutaneous adipose tissue	35.8593
Case	6 to 18	Subcutaneous adipose tissue	8.01243
Case	6 to 18	Subcutaneous adipose tissue	28.0919
Case	6 to 18	Subcutaneous adipose tissue	64.5978
Case	6 to 18	Subcutaneous adipose tissue	13.9866
Case	6 to 18	Subcutaneous adipose tissue	27.1549
Case	6 to 18	Subcutaneous adipose tissue	35.652
Case	6 to 18	Subcutaneous adipose tissue	81.6466
Case	6 to 18	Subcutaneous adipose tissue	46.9115
Case	6 to 18	Subcutaneous adipose tissue	78.0952
Case	6 to 18	Subcutaneous adipose tissue	18.6282
Case	6 to 18	Subcutaneous adipose tissue	52.3765
Case	6 to 18	Subcutaneous adipose tissue	7.23635
Case	6 to 18	Subcutaneous adipose tissue	15.5713
Case	6 to 18	Subcutaneous adipose tissue	56.7865
Case	6 to 18	Subcutaneous adipose tissue	90.4495
Case	6 to 18	Subcutaneous adipose tissue	11.8922
Case	6 to 18	Subcutaneous adipose tissue	95.9052
Case	6 to 18	Subcutaneous adipose tissue	58.3018
Case	6 to 18	Subcutaneous adipose tissue	38.6771
Case	6 to 18	Subcutaneous adipose tissue	43.2895
Case	6 to 18	Subcutaneous adipose tissue	95.206
Case	6 to 18	Subcutaneous adipose tissue	80.7439
Case	6 to 18	Subcutaneous adipose tissue	83.6648
Case	6 to 18	Subcutaneous adipose tissue	32.661
Case	6 to 18	Subcutaneous adipose tissue	85.5563
Case	6 to 18	Subcutaneous adipose tissue	56.0043
Case	6 to 18	Subcutaneous adipose tissue	23.524
Case	6 to 18	Subcutaneous adipose tissue	72.7642
Case	6 to 18	Subcutaneous adipose tissue	71.104
Case	6 to 18	Subcutaneous adipose tissue	83.656
Case	6 to 18	Subcutaneous adipose tissue	88.8266
Case	6 to 18	Subcutaneous adipose tissue	9.50112
Case	6 to 18	Subcutaneous adipose tissue	87.3147
Case	6 to 18	Subcutaneous adipose tissue	37.5086
Case	6 to 18	Subcutaneous adipose tissue	13.4043
Case	6 to 18	Subcutaneous adipose tissue	36.4232
Case	6 to 18	Subcutaneous adipose tissue	79.2862
Case	6 to 18	Subcutaneous adipose tissue	46.4752
Case	6 to 18	Subcutaneous adipose tissue	32.9003
Case	6 to 18	Subcutaneous adipose tissue	83.9869
Case	6 to 18	Subcutaneous adipose tissue	5.21988
Case	6 to 18	Subcutaneous adipose tissue	76.852
Case	6 to 18	Subcutaneous adipose tissue	97.9869
Case	6 to 18	Subcutaneous adipose tissue	79.7549
Case	6 to 18	Subcutaneous adipose tissue	11.7738
Case	6 to 18	Subcutaneous adipose tissue	40.3037
Case	6 to 18	Subcutaneous adipose tissue	32.8654
Case	6 to 18	Subcutaneous adipose tissue	67.2104
Case	6 to 18	Subcutaneous adipose tissue	57.2899
Case	6 to 18	Subcutaneous adipose tissue	40.8547
Case	6 to 18	Subcutaneous adipose tissue	16.4876
Case	6 to 18	Subcutaneous adipose tissue	66.4698
Case	6 to 18	Subcutaneous adipose tissue	22.8892
Case	6 to 18	Subcutaneous adipose tissue	88.3716
Case	6 to 18	Subcutaneous adipose tissue	85.8673
Case	6 to 18	Subcutaneous adipose tissue	56.6407
Case	6 to 18	Subcutaneous adipose tissue	8.75726
Case	6 to 18	Subcutaneous adipose tissue	57.7907
Case	6 to 18	Subcutaneous adipose tissue	40.1383
Case	6 to 18	Subcutaneous adipose tissue	84.9211
Case	6 to 18	Subcutaneous adipose tissue	53.9468
Case	6 to 18	Subcutaneous adipose tissue	32.0553
Case	6 to 18	Subcutaneous adipose tissue	35.1459
Case	6 to 18	Subcutaneous adipose tissue	60.4583
Case	6 to 18	Subcutaneous adipose tissue	42.4389
Case	6 to 18	Subcutaneous adipose tissue	51.998
Case	6 to 18	Subcutaneous adipose tissue	42.645
Case	6 to 18	Subcutaneous adipose tissue	90.6305
Case	6 to 18	Subcutaneous adipose tissue	87.1628
Case	6 to 18	Subcutaneous adipose tissue	19.7357
Case	6 to 18	Subcutaneous adipose tissue	35.0077
Case	6 to 18	Subcutaneous adipose tissue	39.6579
Case	6 to 18	Subcutaneous adipose tissue	55.9146
Case	6 to 18	Subcutaneous adipose tissue	40.1058
Case	6 to 18	Subcutaneous adipose tissue	45.1343
Case	6 to 18	Subcutaneous adipose tissue	77.2712
Case	6 to 18	Subcutaneous adipose tissue	17.7871
Case	6 to 18	Subcutaneous adipose tissue	94.6855
Case	6 to 18	Subcutaneous adipose tissue	57.8188
Case	6 to 18	Subcutaneous adipose tissue	13.8936
Case	6 to 18	Subcutaneous adipose tissue	93.8364
Case	6 to 18	Subcutaneous adipose tissue	51.0812
Case	6 to 18	Subcutaneous adipose tissue	89.2716
Case	6 to 18	Subcutaneous adipose tissue	70.7196
Case	6 to 18	Subcutaneous adipose tissue	50.1129
Case	6 to 18	Subcutaneous adipose tissue	7.75052
Case	6 to 18	Subcutaneous adipose tissue	99.5532
Case	6 to 18	Subcutaneous adipose tissue	92.6599
Case	6 to 18	Subcutaneous adipose tissue	38.7838
Case	6 to 18	Subcutaneous adipose tissue	0.797255
Case	6 to 18	Subcutaneous adipose tissue	88.6477
Case	6 to 18	Subcutaneous adipose tissue	74.1894
Case	6 to 18	Subcutaneous adipose tissue	37.9498
Case	6 to 18	Subcutaneous adipose tissue	52.4406
Case	6 to 18	Subcutaneous adipose tissue	17.5193
Case	6 to 18	Subcutaneous adipose tissue	83.9775
Case	6 to 18	Subcutaneous adipose tissue	67.9473
Case	6 to 18	Subcutaneous adipose tissue	17.0355
Case	6 to 18	Subcutaneous adipose tissue	18.4959
Case	6 to 18	Subcutaneous adipose tissue	76.1181
Case	6 to 18	Subcutaneous adipose tissue	91.2902
Case	6 to 18	Subcutaneous adipose tissue	92.3105
Case	6 to 18	Subcutaneous adipose tissue	37.1854
Case	6 to 18	Subcutaneous adipose tissue	47.1887
Case	6 to 18	Subcutaneous adipose tissue	71.3061
Case	6 to 18	Subcutaneous adipose tissue	40.9539
Case	6 to 18	Subcutaneous adipose tissue	29.7169
Case	6 to 18	Subcutaneous adipose tissue	3.64701
Case	6 to 18	Subcutaneous adipose tissue	58.4984
Case	6 to 18	Subcutaneous adipose tissue	83.6299
Case	6 to 18	Subcutaneous adipose tissue	95.9805
Case	6 to 18	Subcutaneous adipose tissue	87.1571
Case	6 to 18	Subcutaneous adipose tissue	73.7249
Case	6 to 18	Subcutaneous adipose tissue	65.0474
Case	6 to 18	Subcutaneous adipose tissue	2.92156
Case	6 to 18	Subcutaneous adipose tissue	53.3618
Case	6 to 18	Subcutaneous adipose tissue	1.07874
Case	6 to 18	Subcutaneous adipose tissue	84.35
Case	6 to 18	Subcutaneous adipose tissue	82.1687
Case	6 to 18	Subcutaneous adipose tissue	37.3996
Case	6 to 18	Subcutaneous adipose tissue	85.8422
Case	6 to 18	Subcutaneous adipose tissue	88.1837
Case	6 to 18	Subcutaneous adipose tissue	57.9936
Case	6 to 18	Subcutaneous adipose tissue	73.9873
Case	6 to 18	Subcutaneous adipose tissue	33.9901
Case	6 to 18	Subcutaneous adipose tissue	21.9123
Case	6 to 18	Subcutaneous adipose tissue	84.3406
Case	6 to 18	Subcutaneous adipose tissue	59.515
Case	6 to 18	Subcutaneous adipose tissue	94.2843
Case	6 to 18	Subcutaneous adipose tissue	12.1869
Case	6 to 18	Subcutaneous adipose tissue	39.5148
Case	6 to 18	Subcutaneous adipose tissue	71.0674
Case	6 to 18	Subcutaneous adipose tissue	76.4552
Case	6 to 18	Subcutaneous adipose tissue	66.7705
Case	6 to 18	Subcutaneous adipose tissue	9.86696
Case	6 to 18	Subcutaneous adipose tissue	84.2783
Case	6 to 18	Subcutaneous adipose tissue	18.5649
Case	6 to 18	Subcutaneous adipose tissue	17.2914
Case	6 to 18	Subcutaneous adipose tissue	94.96
Case	6 to 18	Subcutaneous adipose tissue	89.9074
Case	6 to 18	Subcutaneous adipose tissue	71.4054
Case	6 to 18	Subcutaneous adipose tissue	15.7977
Case	6 to 18	Subcutaneous adipose tissue	68.318
Case	6 to 18	Subcutaneous adipose tissue	22.7197
Case	6 to 18	Subcutaneous adipose tissue	15.5897
Case	6 to 18	Subcutaneous adipose tissue	11.3679
Case	6 to 18	Subcutaneous adipose tissue	47.2179
Case	6 to 18	Visceral adipose tissue	31.6466
Case	6 to 18	Visceral adipose tissue	78.7523
Case	6 to 18	Visceral adipose tissue	8.58841
Case	6 to 18	Visceral adipose tissue	97.7266
Case	6 to 18	Visceral adipose tissue	16.826
Case	6 to 18	Visceral adipose tissue	49.1155
Case	6 to 18	Visceral adipose tissue	96.7878
Case	6 to 18	Visceral adipose tissue	63.9726
Case	6 to 18	Visceral adipose tissue	14.7281
Case	6 to 18	Visceral adipose tissue	84.5511
Case	6 to 18	Visceral adipose tissue	3.20235
Case	6 to 18	Visceral adipose tissue	69.4348
Case	6 to 18	Visceral adipose tissue	13.9438
Case	6 to 18	Visceral adipose tissue	71.7661
Case	6 to 18	Visceral adipose tissue	52.3412
Case	6 to 18	Visceral adipose tissue	48.7568
Case	6 to 18	Visceral adipose tissue	84.9042
Case	6 to 18	Visceral adipose tissue	76.8745
Case	6 to 18	Visceral adipose tissue	14.3728
Case	6 to 18	Visceral adipose tissue	20.5018
Case	6 to 18	Visceral adipose tissue	75.5958
Case	6 to 18	Visceral adipose tissue	3.94771
Case	6 to 18	Visceral adipose tissue	96.3054
Case	6 to 18	Visceral adipose tissue	79.0304
Case	6 to 18	Visceral adipose tissue	5.576
Case	6 to 18	Visceral adipose tissue	46.7003
Case	6 to 18	Visceral adipose tissue	88.4668
Case	6 to 18	Visceral adipose tissue	29.7365
Case	6 to 18	Visceral adipose tissue	60.025
Case	6 to 18	Visceral adipose tissue	1.89628
Case	6 to 18	Visceral adipose tissue	20.8318
[truncated: 145 more rows]

## Sheet: Figure 2 panel C
Figure 2, panel C
Percentiles of tissue areas in controls by time to pancreatic cancer diagnosis
Case control status	Time to cancer diagnosis (months)	Tissue	Percentile
Control	18 to 36	Skeletal muscle	39.6991
Control	18 to 36	Skeletal muscle	95.4524
Control	18 to 36	Skeletal muscle	1.28281
Control	18 to 36	Skeletal muscle	73.4077
Control	18 to 36	Skeletal muscle	14.6901
Control	18 to 36	Skeletal muscle	92.7324
Control	18 to 36	Skeletal muscle	92.1331
Control	18 to 36	Skeletal muscle	17.3625
Control	18 to 36	Skeletal muscle	71.8099
Control	18 to 36	Skeletal muscle	69.0887
Control	18 to 36	Skeletal muscle	52.0332
Control	18 to 36	Skeletal muscle	73.616
Control	18 to 36	Skeletal muscle	79.44
Control	18 to 36	Skeletal muscle	84.3194
Control	18 to 36	Skeletal muscle	87.0738
Control	18 to 36	Skeletal muscle	47.6212
Control	18 to 36	Skeletal muscle	26.3146
Control	18 to 36	Skeletal muscle	75.4949
Control	18 to 36	Skeletal muscle	29.2674
Control	18 to 36	Skeletal muscle	82.0321
Control	18 to 36	Skeletal muscle	89.4872
Control	18 to 36	Skeletal muscle	82.9013
Control	18 to 36	Skeletal muscle	41.8302
Control	18 to 36	Skeletal muscle	30.8547
Control	18 to 36	Skeletal muscle	80.3536
Control	18 to 36	Skeletal muscle	87.179
Control	18 to 36	Skeletal muscle	41.0312
Control	18 to 36	Skeletal muscle	82.4255
Control	18 to 36	Skeletal muscle	91.6701
Control	18 to 36	Skeletal muscle	24.1547
Control	18 to 36	Skeletal muscle	24.7015
Control	18 to 36	Skeletal muscle	43.0386
Control	18 to 36	Skeletal muscle	46.8458
Control	18 to 36	Skeletal muscle	77.0392
Control	18 to 36	Skeletal muscle	7.8509
Control	18 to 36	Skeletal muscle	52.0974
Control	18 to 36	Skeletal muscle	45.2603
Control	18 to 36	Skeletal muscle	52.2677
Control	18 to 36	Skeletal muscle	90.269
Control	18 to 36	Skeletal muscle	21.1146
Control	18 to 36	Skeletal muscle	53.7853
Control	18 to 36	Skeletal muscle	8.51526
Control	18 to 36	Skeletal muscle	57.2537
Control	18 to 36	Skeletal muscle	69.5729
Control	18 to 36	Skeletal muscle	99.8484
Control	18 to 36	Skeletal muscle	67.4641
Control	18 to 36	Skeletal muscle	4.82247
Control	18 to 36	Skeletal muscle	85.8698
Control	18 to 36	Skeletal muscle	3.00008
Control	18 to 36	Skeletal muscle	86.6723
Control	18 to 36	Skeletal muscle	72.2816
Control	18 to 36	Skeletal muscle	43.311
Control	18 to 36	Skeletal muscle	93.3953
Control	18 to 36	Skeletal muscle	1.1504
Control	18 to 36	Skeletal muscle	98.219
Control	18 to 36	Skeletal muscle	86.002
Control	18 to 36	Skeletal muscle	53.3407
Control	18 to 36	Skeletal muscle	9.35676
Control	18 to 36	Skeletal muscle	24.2412
Control	18 to 36	Skeletal muscle	71.4632
Control	18 to 36	Skeletal muscle	88.0541
Control	18 to 36	Skeletal muscle	90.0999
Control	18 to 36	Skeletal muscle	47.6256
Control	18 to 36	Skeletal muscle	58.8418
Control	18 to 36	Skeletal muscle	79.5772
Control	18 to 36	Skeletal muscle	1.11307
Control	18 to 36	Skeletal muscle	9.47851
Control	18 to 36	Skeletal muscle	8.26256
Control	18 to 36	Skeletal muscle	5.47355
Control	18 to 36	Skeletal muscle	12.8497
Control	18 to 36	Skeletal muscle	39.1178
Control	18 to 36	Skeletal muscle	64.5461
Control	18 to 36	Skeletal muscle	76.1556
Control	18 to 36	Skeletal muscle	60.3483
Control	18 to 36	Skeletal muscle	35.2991
Control	18 to 36	Skeletal muscle	31.2213
Control	18 to 36	Skeletal muscle	73.1832
Control	18 to 36	Skeletal muscle	85.786
Control	18 to 36	Skeletal muscle	60.6344
Control	18 to 36	Skeletal muscle	83.3096
Control	18 to 36	Skeletal muscle	27.0493
Control	18 to 36	Skeletal muscle	64.2746
Control	18 to 36	Skeletal muscle	95.8141
Control	18 to 36	Skeletal muscle	21.4466
Control	18 to 36	Skeletal muscle	30.5532
Control	18 to 36	Skeletal muscle	49.4703
Control	18 to 36	Skeletal muscle	1.769
Control	18 to 36	Skeletal muscle	12.7505
Control	18 to 36	Skeletal muscle	23.1071
Control	18 to 36	Skeletal muscle	20.5972
Control	18 to 36	Skeletal muscle	83.9348
Control	18 to 36	Skeletal muscle	94.4833
Control	18 to 36	Skeletal muscle	83.2737
Control	18 to 36	Skeletal muscle	87.6537
Control	18 to 36	Skeletal muscle	85.3426
Control	18 to 36	Skeletal muscle	85.2316
Control	18 to 36	Skeletal muscle	89.5063
Control	18 to 36	Skeletal muscle	91.2114
Control	18 to 36	Skeletal muscle	81.644
Control	18 to 36	Skeletal muscle	31.0102
Control	18 to 36	Skeletal muscle	76.9758
Control	18 to 36	Skeletal muscle	90.7298
Control	18 to 36	Skeletal muscle	89.0588
Control	18 to 36	Skeletal muscle	63.9117
Control	18 to 36	Skeletal muscle	8.31167
Control	18 to 36	Skeletal muscle	91.5888
Control	18 to 36	Skeletal muscle	66.7158
Control	18 to 36	Skeletal muscle	72.0714
Control	18 to 36	Skeletal muscle	65.2493
Control	18 to 36	Skeletal muscle	31.6976
Control	18 to 36	Skeletal muscle	99.3371
Control	18 to 36	Skeletal muscle	48.7139
Control	18 to 36	Skeletal muscle	28.9258
Control	18 to 36	Skeletal muscle	88.5108
Control	18 to 36	Skeletal muscle	18.6011
Control	18 to 36	Skeletal muscle	56.4123
Control	18 to 36	Skeletal muscle	55.7029
Control	18 to 36	Skeletal muscle	66.6771
Control	18 to 36	Skeletal muscle	94.8605
Control	18 to 36	Skeletal muscle	12.6737
Control	18 to 36	Skeletal muscle	99.0259
Control	18 to 36	Skeletal muscle	63.3947
Control	18 to 36	Skeletal muscle	92.2381
Control	18 to 36	Skeletal muscle	10.1555
Control	18 to 36	Skeletal muscle	59.8487
Control	18 to 36	Skeletal muscle	68.2284
Control	18 to 36	Skeletal muscle	31.4275
Control	18 to 36	Skeletal muscle	79.3256
Control	18 to 36	Skeletal muscle	70.6018
Control	18 to 36	Skeletal muscle	98.4257
Control	18 to 36	Skeletal muscle	87.5769
Control	18 to 36	Skeletal muscle	9.76976
Control	18 to 36	Skeletal muscle	58.4514
Control	18 to 36	Skeletal muscle	74.329
Control	18 to 36	Skeletal muscle	83.4475
Control	18 to 36	Skeletal muscle	61.9526
Control	18 to 36	Skeletal muscle	11.2812
Control	18 to 36	Skeletal muscle	57.1829
Control	18 to 36	Skeletal muscle	17.6991
Control	18 to 36	Skeletal muscle	99.4349
Control	18 to 36	Skeletal muscle	15.0146
Control	18 to 36	Skeletal muscle	79.8006
Control	18 to 36	Skeletal muscle	59.3059
Control	18 to 36	Skeletal muscle	96.1933
Control	18 to 36	Skeletal muscle	52.9258
Control	18 to 36	Skeletal muscle	7.36966
Control	18 to 36	Skeletal muscle	94.7546
Control	18 to 36	Skeletal muscle	61.6436
Control	18 to 36	Skeletal muscle	32.103
Control	18 to 36	Skeletal muscle	72.5384
Control	18 to 36	Skeletal muscle	96.1762
Control	18 to 36	Skeletal muscle	99.846
Control	18 to 36	Skeletal muscle	43.2522
Control	18 to 36	Skeletal muscle	43.5186
Control	18 to 36	Skeletal muscle	38.6881
Control	18 to 36	Skeletal muscle	42.8903
Control	18 to 36	Skeletal muscle	84.3826
Control	18 to 36	Skeletal muscle	32.1797
Control	18 to 36	Skeletal muscle	70.5262
Control	18 to 36	Skeletal muscle	97.524
Control	18 to 36	Skeletal muscle	97.8682
Control	18 to 36	Skeletal muscle	61.0187
Control	18 to 36	Skeletal muscle	72.3467
Control	18 to 36	Skeletal muscle	74.5937
Control	18 to 36	Skeletal muscle	20.1278
Control	18 to 36	Skeletal muscle	98.1028
Control	18 to 36	Skeletal muscle	18.13
Control	18 to 36	Skeletal muscle	18.0336
Control	18 to 36	Skeletal muscle	17.317
Control	18 to 36	Skeletal muscle	43.4241
Control	18 to 36	Skeletal muscle	17.5397
Control	18 to 36	Skeletal muscle	84.395
Control	18 to 36	Skeletal muscle	59.8413
Control	18 to 36	Skeletal muscle	50.9738
Control	18 to 36	Skeletal muscle	81.4371
Control	18 to 36	Skeletal muscle	58.7656
Control	18 to 36	Skeletal muscle	33.7264
Control	18 to 36	Skeletal muscle	31.2933
Control	18 to 36	Skeletal muscle	52.5855
Control	18 to 36	Skeletal muscle	15.3717
Control	18 to 36	Skeletal muscle	5.42701
Control	18 to 36	Skeletal muscle	41.8255
Control	18 to 36	Skeletal muscle	99.2101
Control	18 to 36	Skeletal muscle	59.8742
Control	18 to 36	Skeletal muscle	44.8563
Control	18 to 36	Skeletal muscle	15.0899
Control	18 to 36	Skeletal muscle	97.1802
Control	18 to 36	Skeletal muscle	56.1342
Control	18 to 36	Skeletal muscle	54.3489
Control	18 to 36	Skeletal muscle	90.3616
Control	18 to 36	Skeletal muscle	31.2738
Control	18 to 36	Skeletal muscle	34.5964
Control	18 to 36	Skeletal muscle	79.8939
Control	18 to 36	Skeletal muscle	85.1414
Control	18 to 36	Skeletal muscle	9.6661
Control	18 to 36	Skeletal muscle	95.532
Control	18 to 36	Skeletal muscle	94.06
Control	18 to 36	Skeletal muscle	82.824
Control	18 to 36	Skeletal muscle	53.9604
Control	18 to 36	Skeletal muscle	8.2366
Control	18 to 36	Skeletal muscle	74.4354
Control	18 to 36	Skeletal muscle	79.2386
Control	18 to 36	Skeletal muscle	9.32747
Control	18 to 36	Skeletal muscle	33.7852
Control	18 to 36	Skeletal muscle	90.7009
Control	18 to 36	Skeletal muscle	39.2564
Control	18 to 36	Skeletal muscle	61.8517
Control	18 to 36	Skeletal muscle	45.4649
Control	18 to 36	Skeletal muscle	68.6525
Control	18 to 36	Skeletal muscle	73.9994
Control	18 to 36	Skeletal muscle	45.4457
Control	18 to 36	Skeletal muscle	20.8153
Control	18 to 36	Skeletal muscle	87.9724
Control	18 to 36	Skeletal muscle	35.3031
Control	18 to 36	Skeletal muscle	23.0957
Control	18 to 36	Skeletal muscle	4.37942
Control	18 to 36	Skeletal muscle	48.7209
Control	18 to 36	Skeletal muscle	84.2809
Control	18 to 36	Skeletal muscle	1.61146
Control	18 to 36	Skeletal muscle	53.7454
Control	18 to 36	Skeletal muscle	22.739
Control	18 to 36	Skeletal muscle	63.2235
Control	18 to 36	Skeletal muscle	60.1045
Control	18 to 36	Skeletal muscle	25.9977
Control	18 to 36	Skeletal muscle	37.3127
Control	18 to 36	Skeletal muscle	72.5883
Control	18 to 36	Skeletal muscle	63.0281
Control	18 to 36	Skeletal muscle	13.1184
Control	18 to 36	Skeletal muscle	79.6257
Control	18 to 36	Skeletal muscle	67.0828
Control	18 to 36	Skeletal muscle	36.5716
Control	18 to 36	Skeletal muscle	24.0399
Control	18 to 36	Skeletal muscle	72.2219
Control	18 to 36	Skeletal muscle	50.1204
Control	18 to 36	Skeletal muscle	51.2972
Control	18 to 36	Skeletal muscle	13.449
Control	18 to 36	Skeletal muscle	52.89
Control	18 to 36	Skeletal muscle	47.6987
Control	18 to 36	Skeletal muscle	40.0358
Control	18 to 36	Skeletal muscle	81.2482
Control	18 to 36	Skeletal muscle	17.1642
Control	18 to 36	Skeletal muscle	81.8072
Control	18 to 36	Skeletal muscle	91.2877
Control	18 to 36	Skeletal muscle	6.44433
Control	18 to 36	Skeletal muscle	79.3258
Control	18 to 36	Skeletal muscle	31.0392
Control	18 to 36	Skeletal muscle	41.9884
Control	18 to 36	Skeletal muscle	57.5853
Control	18 to 36	Skeletal muscle	6.7016
Control	18 to 36	Skeletal muscle	59.9517
Control	18 to 36	Skeletal muscle	29.7021
Control	18 to 36	Skeletal muscle	23.6384
Control	18 to 36	Skeletal muscle	63.723
Control	18 to 36	Skeletal muscle	58.4645
Control	18 to 36	Skeletal muscle	89.8242
Control	18 to 36	Skeletal muscle	21.511
Control	18 to 36	Skeletal muscle	41.1152
Control	18 to 36	Skeletal muscle	43.8648
Control	18 to 36	Skeletal muscle	43.3335
Control	18 to 36	Skeletal muscle	36.6247
Control	18 to 36	Skeletal muscle	19.7563
Control	18 to 36	Skeletal muscle	44.3854
Control	18 to 36	Skeletal muscle	62.7313
Control	18 to 36	Skeletal muscle	85.4189
Control	18 to 36	Skeletal muscle	79.5289
Control	18 to 36	Skeletal muscle	41.5755
Control	18 to 36	Skeletal muscle	16.1254
Control	18 to 36	Skeletal muscle	23.8551
Control	18 to 36	Skeletal muscle	37.4951
Control	18 to 36	Skeletal muscle	88.9843
Control	18 to 36	Skeletal muscle	84.1692
Control	18 to 36	Skeletal muscle	27.0715
Control	18 to 36	Skeletal muscle	6.67665
Control	18 to 36	Skeletal muscle	43.8675
Control	18 to 36	Skeletal muscle	49.9395
Control	18 to 36	Skeletal muscle	45.3681
Control	18 to 36	Skeletal muscle	6.38663
Control	18 to 36	Skeletal muscle	26.5486
Control	18 to 36	Skeletal muscle	84.2274
Control	18 to 36	Skeletal muscle	94.8923
Control	18 to 36	Skeletal muscle	41.4684
Control	18 to 36	Skeletal muscle	7.85766
Control	18 to 36	Skeletal muscle	33.8679
Control	18 to 36	Skeletal muscle	55.2462
Control	18 to 36	Skeletal muscle	23.2999
Control	18 to 36	Skeletal muscle	45.5869
Control	18 to 36	Skeletal muscle	84.6983
Control	18 to 36	Skeletal muscle	29.0432
Control	18 to 36	Skeletal muscle	63.7334
Control	18 to 36	Skeletal muscle	34.744
Control	18 to 36	Skeletal muscle	99.7187
Control	18 to 36	Skeletal muscle	72.3286
Control	18 to 36	Skeletal muscle	84.7461
Control	18 to 36	Skeletal muscle	90.2678
Control	18 to 36	Skeletal muscle	55.3863
Control	18 to 36	Skeletal muscle	4.95133
Control	18 to 36	Skeletal muscle	35.0721
Control	18 to 36	Skeletal muscle	34.5605
Control	18 to 36	Skeletal muscle	86.0026
Control	18 to 36	Skeletal muscle	78.338
Control	18 to 36	Skeletal muscle	46.8731
Control	18 to 36	Skeletal muscle	7.43629
Control	18 to 36	Skeletal muscle	71.8877
Control	18 to 36	Skeletal muscle	56.1584
Control	18 to 36	Skeletal muscle	58.4677
Control	18 to 36	Skeletal muscle	33.093
Control	18 to 36	Skeletal muscle	84.1917
Control	18 to 36	Skeletal muscle	37.7843
Control	18 to 36	Skeletal muscle	91.5178
Control	18 to 36	Skeletal muscle	77.7712
Control	18 to 36	Skeletal muscle	59.0433
Control	18 to 36	Skeletal muscle	77.2332
Control	18 to 36	Skeletal muscle	38.012
Control	18 to 36	Skeletal muscle	92.2092
Control	18 to 36	Skeletal muscle	43.813
Control	18 to 36	Skeletal muscle	21.0726
Control	18 to 36	Skeletal muscle	61.9322
Control	18 to 36	Skeletal muscle	34.059
Control	18 to 36	Skeletal muscle	72.3321
Control	18 to 36	Skeletal muscle	55.3683
Control	18 to 36	Skeletal muscle	29.0591
Control	18 to 36	Skeletal muscle	92.4398
Control	18 to 36	Skeletal muscle	12.1375
Control	18 to 36	Skeletal muscle	4.8393
Control	18 to 36	Skeletal muscle	29.947
Control	18 to 36	Skeletal muscle	1.92203
Control	18 to 36	Skeletal muscle	21.6049
Control	18 to 36	Skeletal muscle	24.6601
Control	18 to 36	Skeletal muscle	97.4619
Control	18 to 36	Skeletal muscle	86.7985
Control	18 to 36	Skeletal muscle	9.97414
Control	18 to 36	Skeletal muscle	14.1595
Control	18 to 36	Skeletal muscle	83.5556
Control	18 to 36	Skeletal muscle	43.7495
Control	18 to 36	Skeletal muscle	67.0842
Control	18 to 36	Skeletal muscle	4.09239
Control	18 to 36	Skeletal muscle	68.9739
Control	18 to 36	Skeletal muscle	59.4749
Control	18 to 36	Skeletal muscle	24.6761
Control	18 to 36	Skeletal muscle	73.7199
Control	18 to 36	Skeletal muscle	45.4987
Control	18 to 36	Skeletal muscle	80.3141
Control	18 to 36	Skeletal muscle	69.5664
Control	18 to 36	Skeletal muscle	96.581
Control	18 to 36	Skeletal muscle	7.78832
Control	18 to 36	Skeletal muscle	4.26721
Control	18 to 36	Skeletal muscle	25.1273
Control	18 to 36	Skeletal muscle	14.7091
Control	18 to 36	Skeletal muscle	40.3043
Control	18 to 36	Skeletal muscle	18.0958
Control	18 to 36	Skeletal muscle	6.41167
Control	18 to 36	Skeletal muscle	78.8036
Control	18 to 36	Skeletal muscle	20.8057
Control	18 to 36	Skeletal muscle	22.8064
Control	18 to 36	Skeletal muscle	1.13791
Control	18 to 36	Skeletal muscle	22.8855
Control	18 to 36	Skeletal muscle	88.3661
Control	18 to 36	Skeletal muscle	17.8236
Control	18 to 36	Skeletal muscle	56.1152
Control	18 to 36	Skeletal muscle	66.682
Control	18 to 36	Skeletal muscle	0.885727
Control	18 to 36	Skeletal muscle	64.8695
Control	18 to 36	Skeletal muscle	22.3528
Control	18 to 36	Skeletal muscle	34.7574
Control	18 to 36	Skeletal muscle	26.5545
Control	18 to 36	Skeletal muscle	50.8912
Control	18 to 36	Skeletal muscle	63.6304
Control	18 to 36	Skeletal muscle	78.6834
Control	18 to 36	Skeletal muscle	75.0263
Control	18 to 36	Skeletal muscle	12.9058
Control	18 to 36	Skeletal muscle	19.9949
Control	18 to 36	Skeletal muscle	74.2184
Control	18 to 36	Skeletal muscle	23.0791
Control	18 to 36	Skeletal muscle	59.4432
Control	18 to 36	Skeletal muscle	2.37031
Control	18 to 36	Skeletal muscle	99.8544
Control	18 to 36	Skeletal muscle	2.75682
Control	18 to 36	Skeletal muscle	15.0186
Control	18 to 36	Skeletal muscle	82.7772
Control	18 to 36	Skeletal muscle	80.3692
Control	18 to 36	Skeletal muscle	82.942
Control	18 to 36	Skeletal muscle	39.4159
Control	18 to 36	Skeletal muscle	61.018
Control	18 to 36	Skeletal muscle	79.236
Control	18 to 36	Skeletal muscle	50.4691
Control	18 to 36	Skeletal muscle	19.2143
Control	18 to 36	Skeletal muscle	18.8794
Control	18 to 36	Skeletal muscle	91.9779
Control	18 to 36	Skeletal muscle	3.72064
Control	18 to 36	Skeletal muscle	4.00268
Control	18 to 36	Skeletal muscle	49.0571
Control	18 to 36	Skeletal muscle	39.6018
Control	18 to 36	Skeletal muscle	2.68414
Control	18 to 36	Skeletal muscle	70.1341
Control	18 to 36	Skeletal muscle	19.856
Control	18 to 36	Skeletal muscle	37.8503
Control	18 to 36	Skeletal muscle	65.0773
Control	18 to 36	Skeletal muscle	42.3788
Control	18 to 36	Skeletal muscle	67.413
Control	18 to 36	Skeletal muscle	59.4498
Control	18 to 36	Skeletal muscle	63.8986
Control	18 to 36	Skeletal muscle	95.9575
Control	18 to 36	Skeletal muscle	35.8006
Control	18 to 36	Skeletal muscle	37.8047
Control	18 to 36	Skeletal muscle	4.38874
Control	18 to 36	Skeletal muscle	66.3272
Control	18 to 36	Skeletal muscle	36.5773
Control	18 to 36	Skeletal muscle	17.7343
Control	18 to 36	Skeletal muscle	93.9881
Control	18 to 36	Skeletal muscle	27.0938
Control	18 to 36	Skeletal muscle	99.2748
Control	18 to 36	Skeletal muscle	9.97591
Control	18 to 36	Skeletal muscle	15.7132
Control	18 to 36	Skeletal muscle	57.5891
Control	18 to 36	Skeletal muscle	19.3956
Control	18 to 36	Skeletal muscle	64.441
Control	18 to 36	Skeletal muscle	37.3342
Control	18 to 36	Skeletal muscle	17.1716
Control	18 to 36	Skeletal muscle	0.870482
Control	18 to 36	Skeletal muscle	59.0326
Control	18 to 36	Skeletal muscle	67.7002
Control	18 to 36	Skeletal muscle	13.9413
Control	18 to 36	Skeletal muscle	69.8417
Control	18 to 36	Skeletal muscle	89.3385
Control	18 to 36	Skeletal muscle	77.387
Control	18 to 36	Skeletal muscle	25.636
Control	18 to 36	Skeletal muscle	42.0215
Control	18 to 36	Skeletal muscle	33.7065
Control	18 to 36	Skeletal muscle	4.32364
Control	18 to 36	Skeletal muscle	69.8796
Control	18 to 36	Skeletal muscle	22.9092
Control	18 to 36	Skeletal muscle	82.3991
Control	18 to 36	Skeletal muscle	38.0962
Control	18 to 36	Skeletal muscle	67.0562
Control	18 to 36	Skeletal muscle	94.981
Control	18 to 36	Skeletal muscle	9.10613
Control	18 to 36	Skeletal muscle	92.7891
Control	18 to 36	Skeletal muscle	55.7978
Control	18 to 36	Skeletal muscle	52.4623
Control	18 to 36	Skeletal muscle	92.901
Control	18 to 36	Skeletal muscle	85.0243
Control	18 to 36	Skeletal muscle	5.05854
Control	18 to 36	Skeletal muscle	19.7012
Control	18 to 36	Skeletal muscle	11.2632
Control	18 to 36	Skeletal muscle	54.4448
Control	18 to 36	Skeletal muscle	49.523
Control	18 to 36	Skeletal muscle	17.3786
Control	18 to 36	Skeletal muscle	19.9515
Control	18 to 36	Skeletal muscle	88.4251
Control	18 to 36	Skeletal muscle	13.4814
Control	18 to 36	Skeletal muscle	41.2872
Control	18 to 36	Skeletal muscle	26.5578
Control	18 to 36	Skeletal muscle	88.7749
Control	18 to 36	Skeletal muscle	37.2996
Control	18 to 36	Skeletal muscle	40.0201
Control	18 to 36	Skeletal muscle	58.8269
Control	18 to 36	Skeletal muscle	34.7219
Control	18 to 36	Skeletal muscle	28.9449
Control	18 to 36	Skeletal muscle	31.4383
Control	18 to 36	Skeletal muscle	57.5568
Control	18 to 36	Skeletal muscle	76.5377
Control	18 to 36	Skeletal muscle	39.6065
Control	18 to 36	Skeletal muscle	59.9862
Control	18 to 36	Skeletal muscle	53.853
Control	18 to 36	Skeletal muscle	97.3956
Control	18 to 36	Skeletal muscle	5.78559
Control	18 to 36	Skeletal muscle	27.5133
Control	18 to 36	Skeletal muscle	78.0995
Control	18 to 36	Skeletal muscle	80.6089
Control	18 to 36	Skeletal muscle	95.3067
Control	18 to 36	Skeletal muscle	15.8313
Control	18 to 36	Skeletal muscle	36.5461
Control	18 to 36	Skeletal muscle	22.4706
Control	18 to 36	Skeletal muscle	8.73949
Control	18 to 36	Skeletal muscle	41.2345
Control	18 to 36	Skeletal muscle	9.69788
Control	18 to 36	Skeletal muscle	19.9367
Control	18 to 36	Skeletal muscle	27.7714
Control	18 to 36	Skeletal muscle	88.8174
Control	18 to 36	Skeletal muscle	81.367
Control	18 to 36	Skeletal muscle	23.4052
Control	18 to 36	Skeletal muscle	45.7401
Control	18 to 36	Subcutaneous adipose tissue	1.5652
Control	18 to 36	Subcutaneous adipose tissue	32.4802
Control	18 to 36	Subcutaneous adipose tissue	30.133
Control	18 to 36	Subcutaneous adipose tissue	78.9983
Control	18 to 36	Subcutaneous adipose tissue	50.521
Control	18 to 36	Subcutaneous adipose tissue	36.991
Control	18 to 36	Subcutaneous adipose tissue	73.436
Control	18 to 36	Subcutaneous adipose tissue	6.43405
Control	18 to 36	Subcutaneous adipose tissue	86.6057
Control	18 to 36	Subcutaneous adipose tissue	89.6089
Control	18 to 36	Subcutaneous adipose tissue	38.8276
Control	18 to 36	Subcutaneous adipose tissue	58.2646
Control	18 to 36	Subcutaneous adipose tissue	74.1632
Control	18 to 36	Subcutaneous adipose tissue	67.2625
Control	18 to 36	Subcutaneous adipose tissue	29.489
Control	18 to 36	Subcutaneous adipose tissue	11.5795
Control	18 to 36	Subcutaneous adipose tissue	22.1002
Control	18 to 36	Subcutaneous adipose tissue	15.6173
Control	18 to 36	Subcutaneous adipose tissue	29.5705
Control	18 to 36	Subcutaneous adipose tissue	3.16525
Control	18 to 36	Subcutaneous adipose tissue	99.8326
Control	18 to 36	Subcutaneous adipose tissue	46.4216
Control	18 to 36	Subcutaneous adipose tissue	83.8754
Control	18 to 36	Subcutaneous adipose tissue	9.18511
Control	18 to 36	Subcutaneous adipose tissue	9.34113
Control	18 to 36	Subcutaneous adipose tissue	55.3221
Control	18 to 36	Subcutaneous adipose tissue	59.7902
Control	18 to 36	Subcutaneous adipose tissue	40.0828
Control	18 to 36	Subcutaneous adipose tissue	64.1169
Control	18 to 36	Subcutaneous adipose tissue	25.2795
Control	18 to 36	Subcutaneous adipose tissue	61.4444
Control	18 to 36	Subcutaneous adipose tissue	54.7743
Control	18 to 36	Subcutaneous adipose tissue	46.1131
Control	18 to 36	Subcutaneous adipose tissue	32.5357
Control	18 to 36	Subcutaneous adipose tissue	24.0927
Control	18 to 36	Subcutaneous adipose tissue	39.7691
Control	18 to 36	Subcutaneous adipose tissue	44.7164
Control	18 to 36	Subcutaneous adipose tissue	60.4126
Control	18 to 36	Subcutaneous adipose tissue	52.75
Control	18 to 36	Subcutaneous adipose tissue	35.1662
Control	18 to 36	Subcutaneous adipose tissue	16.7885
Control	18 to 36	Subcutaneous adipose tissue	59.7978
Control	18 to 36	Subcutaneous adipose tissue	78.9346
Control	18 to 36	Subcutaneous adipose tissue	52.4839
Control	18 to 36	Subcutaneous adipose tissue	76.8508
Control	18 to 36	Subcutaneous adipose tissue	31.1339
Control	18 to 36	Subcutaneous adipose tissue	31.9229
Control	18 to 36	Subcutaneous adipose tissue	2.6964
Control	18 to 36	Subcutaneous adipose tissue	28.4451
Control	18 to 36	Subcutaneous adipose tissue	78.8965
Control	18 to 36	Subcutaneous adipose tissue	85.3784
Control	18 to 36	Subcutaneous adipose tissue	43.2754
Control	18 to 36	Subcutaneous adipose tissue	91.8736
Control	18 to 36	Subcutaneous adipose tissue	31.2905
Control	18 to 36	Subcutaneous adipose tissue	56.5637
Control	18 to 36	Subcutaneous adipose tissue	90.5928
Control	18 to 36	Subcutaneous adipose tissue	79.217
Control	18 to 36	Subcutaneous adipose tissue	63.5111
Control	18 to 36	Subcutaneous adipose tissue	22.8186
Control	18 to 36	Subcutaneous adipose tissue	51.3672
Control	18 to 36	Subcutaneous adipose tissue	79.5299
Control	18 to 36	Subcutaneous adipose tissue	14.9119
Control	18 to 36	Subcutaneous adipose tissue	46.1895
Control	18 to 36	Subcutaneous adipose tissue	14.354
Control	18 to 36	Subcutaneous adipose tissue	82.4298
Control	18 to 36	Subcutaneous adipose tissue	24.9618
Control	18 to 36	Subcutaneous adipose tissue	59.0786
Control	18 to 36	Subcutaneous adipose tissue	41.8632
Control	18 to 36	Subcutaneous adipose tissue	46.3207
Control	18 to 36	Subcutaneous adipose tissue	56.0239
Control	18 to 36	Subcutaneous adipose tissue	41.9639
Control	18 to 36	Subcutaneous adipose tissue	13.1305
Control	18 to 36	Subcutaneous adipose tissue	53.9674
Control	18 to 36	Subcutaneous adipose tissue	89.9976
Control	18 to 36	Subcutaneous adipose tissue	88.8434
Control	18 to 36	Subcutaneous adipose tissue	12.49
Control	18 to 36	Subcutaneous adipose tissue	34.5412
Control	18 to 36	Subcutaneous adipose tissue	87.4716
Control	18 to 36	Subcutaneous adipose tissue	90.5673
Control	18 to 36	Subcutaneous adipose tissue	68.3148
Control	18 to 36	Subcutaneous adipose tissue	6.04002
Control	18 to 36	Subcutaneous adipose tissue	87.5707
Control	18 to 36	Subcutaneous adipose tissue	41.7338
Control	18 to 36	Subcutaneous adipose tissue	13.4847
Control	18 to 36	Subcutaneous adipose tissue	68.4938
Control	18 to 36	Subcutaneous adipose tissue	70.7389
Control	18 to 36	Subcutaneous adipose tissue	19.1669
Control	18 to 36	Subcutaneous adipose tissue	46.4109
Control	18 to 36	Subcutaneous adipose tissue	98.033
Control	18 to 36	Subcutaneous adipose tissue	78.9029
Control	18 to 36	Subcutaneous adipose tissue	32.875
Control	18 to 36	Subcutaneous adipose tissue	68.504
Control	18 to 36	Subcutaneous adipose tissue	33.9248
Control	18 to 36	Subcutaneous adipose tissue	66.8802
Control	18 to 36	Subcutaneous adipose tissue	79.5387
Control	18 to 36	Subcutaneous adipose tissue	65.6036
Control	18 to 36	Subcutaneous adipose tissue	93.6063
Control	18 to 36	Subcutaneous adipose tissue	51.9722
Control	18 to 36	Subcutaneous adipose tissue	92.8193
Control	18 to 36	Subcutaneous adipose tissue	96.7281
Control	18 to 36	Subcutaneous adipose tissue	20.8652
Control	18 to 36	Subcutaneous adipose tissue	79.8459
Control	18 to 36	Subcutaneous adipose tissue	82.4819
Control	18 to 36	Subcutaneous adipose tissue	97.2191
Control	18 to 36	Subcutaneous adipose tissue	81.0832
Control	18 to 36	Subcutaneous adipose tissue	19.3994
Control	18 to 36	Subcutaneous adipose tissue	35.1535
Control	18 to 36	Subcutaneous adipose tissue	28.7894
Control	18 to 36	Subcutaneous adipose tissue	45.6924
Control	18 to 36	Subcutaneous adipose tissue	30.4514
Control	18 to 36	Subcutaneous adipose tissue	62.5169
Control	18 to 36	Subcutaneous adipose tissue	29.3922
Control	18 to 36	Subcutaneous adipose tissue	39.571
Control	18 to 36	Subcutaneous adipose tissue	53.3243
Control	18 to 36	Subcutaneous adipose tissue	17.1093
Control	18 to 36	Subcutaneous adipose tissue	36.4716
Control	18 to 36	Subcutaneous adipose tissue	94.6537
Control	18 to 36	Subcutaneous adipose tissue	50.0398
Control	18 to 36	Subcutaneous adipose tissue	40.0351
Control	18 to 36	Subcutaneous adipose tissue	92.6978
Control	18 to 36	Subcutaneous adipose tissue	90.7115
Control	18 to 36	Subcutaneous adipose tissue	68.7738
Control	18 to 36	Subcutaneous adipose tissue	94.7034
Control	18 to 36	Subcutaneous adipose tissue	36.7833
Control	18 to 36	Subcutaneous adipose tissue	8.87002
Control	18 to 36	Subcutaneous adipose tissue	55.9461
Control	18 to 36	Subcutaneous adipose tissue	34.4473
Control	18 to 36	Subcutaneous adipose tissue	96.0956
Control	18 to 36	Subcutaneous adipose tissue	88.4834
Control	18 to 36	Subcutaneous adipose tissue	70.7018
Control	18 to 36	Subcutaneous adipose tissue	39.0942
Control	18 to 36	Subcutaneous adipose tissue	33.9252
Control	18 to 36	Subcutaneous adipose tissue	35.6743
Control	18 to 36	Subcutaneous adipose tissue	90.3142
Control	18 to 36	Subcutaneous adipose tissue	94.9026
Control	18 to 36	Subcutaneous adipose tissue	38.148
Control	18 to 36	Subcutaneous adipose tissue	14.9492
Control	18 to 36	Subcutaneous adipose tissue	89.4821
Control	18 to 36	Subcutaneous adipose tissue	30.5985
Control	18 to 36	Subcutaneous adipose tissue	92.2316
Control	18 to 36	Subcutaneous adipose tissue	26.8486
Control	18 to 36	Subcutaneous adipose tissue	74.8781
Control	18 to 36	Subcutaneous adipose tissue	18.4991
Control	18 to 36	Subcutaneous adipose tissue	38.0076
Control	18 to 36	Subcutaneous adipose tissue	88.031
Control	18 to 36	Subcutaneous adipose tissue	23.7186
Control	18 to 36	Subcutaneous adipose tissue	59.6615
Control	18 to 36	Subcutaneous adipose tissue	35.5346
Control	18 to 36	Subcutaneous adipose tissue	52.052
Control	18 to 36	Subcutaneous adipose tissue	73.5398
Control	18 to 36	Subcutaneous adipose tissue	38.3786
Control	18 to 36	Subcutaneous adipose tissue	98.3628
Control	18 to 36	Subcutaneous adipose tissue	9.16375
Control	18 to 36	Subcutaneous adipose tissue	29.4575
Control	18 to 36	Subcutaneous adipose tissue	31.6082
Control	18 to 36	Subcutaneous adipose tissue	97.5182
Control	18 to 36	Subcutaneous adipose tissue	59.0076
Control	18 to 36	Subcutaneous adipose tissue	63.9493
Control	18 to 36	Subcutaneous adipose tissue	41.3849
Control	18 to 36	Subcutaneous adipose tissue	72.107
Control	18 to 36	Subcutaneous adipose tissue	50.6815
Control	18 to 36	Subcutaneous adipose tissue	40.7704
Control	18 to 36	Subcutaneous adipose tissue	94.1975
Control	18 to 36	Subcutaneous adipose tissue	39.4961
Control	18 to 36	Subcutaneous adipose tissue	1.11093
Control	18 to 36	Subcutaneous adipose tissue	38.2093
Control	18 to 36	Subcutaneous adipose tissue	64.2451
Control	18 to 36	Subcutaneous adipose tissue	3.02948
Control	18 to 36	Subcutaneous adipose tissue	84.8015
Control	18 to 36	Subcutaneous adipose tissue	41.3321
Control	18 to 36	Subcutaneous adipose tissue	34.4845
Control	18 to 36	Subcutaneous adipose tissue	94.4415
Control	18 to 36	Subcutaneous adipose tissue	15.7888
Control	18 to 36	Subcutaneous adipose tissue	42.1904
Control	18 to 36	Subcutaneous adipose tissue	41.5771
Control	18 to 36	Subcutaneous adipose tissue	44.9747
Control	18 to 36	Subcutaneous adipose tissue	91.9893
Control	18 to 36	Subcutaneous adipose tissue	17.1697
Control	18 to 36	Subcutaneous adipose tissue	30.9569
Control	18 to 36	Subcutaneous adipose tissue	51.8565
Control	18 to 36	Subcutaneous adipose tissue	13.6762
Control	18 to 36	Subcutaneous adipose tissue	61.126
Control	18 to 36	Subcutaneous adipose tissue	44.6173
Control	18 to 36	Subcutaneous adipose tissue	51.0194
Control	18 to 36	Subcutaneous adipose tissue	81.9648
Control	18 to 36	Subcutaneous adipose tissue	49.5472
Control	18 to 36	Subcutaneous adipose tissue	49.4476
Control	18 to 36	Subcutaneous adipose tissue	71.7657
Control	18 to 36	Subcutaneous adipose tissue	63.9762
Control	18 to 36	Subcutaneous adipose tissue	48.6502
Control	18 to 36	Subcutaneous adipose tissue	64.0935
Control	18 to 36	Subcutaneous adipose tissue	3.3845
Control	18 to 36	Subcutaneous adipose tissue	17.4344
Control	18 to 36	Subcutaneous adipose tissue	33.777
Control	18 to 36	Subcutaneous adipose tissue	48.4293
Control	18 to 36	Subcutaneous adipose tissue	68.0005
Control	18 to 36	Subcutaneous adipose tissue	97.5924
Control	18 to 36	Subcutaneous adipose tissue	21.1919
Control	18 to 36	Subcutaneous adipose tissue	31.9809
Control	18 to 36	Subcutaneous adipose tissue	56.7311
Control	18 to 36	Subcutaneous adipose tissue	9.20101
Control	18 to 36	Subcutaneous adipose tissue	38.4352
Control	18 to 36	Subcutaneous adipose tissue	22.1186
Control	18 to 36	Subcutaneous adipose tissue	53.2891
Control	18 to 36	Subcutaneous adipose tissue	76.5254
Control	18 to 36	Subcutaneous adipose tissue	41.5384
Control	18 to 36	Subcutaneous adipose tissue	87.8178
Control	18 to 36	Subcutaneous adipose tissue	77.2412
Control	18 to 36	Subcutaneous adipose tissue	29.7559
Control	18 to 36	Subcutaneous adipose tissue	11.4675
Control	18 to 36	Subcutaneous adipose tissue	27.3075
Control	18 to 36	Subcutaneous adipose tissue	5.16006
Control	18 to 36	Subcutaneous adipose tissue	64.8597
Control	18 to 36	Subcutaneous adipose tissue	53.2786
Control	18 to 36	Subcutaneous adipose tissue	12.7186
Control	18 to 36	Subcutaneous adipose tissue	6.09982
Control	18 to 36	Subcutaneous adipose tissue	24.2843
Control	18 to 36	Subcutaneous adipose tissue	24.2604
Control	18 to 36	Subcutaneous adipose tissue	7.03495
Control	18 to 36	Subcutaneous adipose tissue	99.3177
Control	18 to 36	Subcutaneous adipose tissue	8.68037
Control	18 to 36	Subcutaneous adipose tissue	52.1784
Control	18 to 36	Subcutaneous adipose tissue	39.4775
Control	18 to 36	Subcutaneous adipose tissue	96.2535
Control	18 to 36	Subcutaneous adipose tissue	73.8084
Control	18 to 36	Subcutaneous adipose tissue	88.3153
Control	18 to 36	Subcutaneous adipose tissue	50.4561
Control	18 to 36	Subcutaneous adipose tissue	5.80063
Control	18 to 36	Subcutaneous adipose tissue	88.6982
Control	18 to 36	Subcutaneous adipose tissue	34.2663
Control	18 to 36	Subcutaneous adipose tissue	86.3393
Control	18 to 36	Subcutaneous adipose tissue	35.6017
Control	18 to 36	Subcutaneous adipose tissue	40.8441
Control	18 to 36	Subcutaneous adipose tissue	42.989
Control	18 to 36	Subcutaneous adipose tissue	27.3218
Control	18 to 36	Subcutaneous adipose tissue	3.46011
Control	18 to 36	Subcutaneous adipose tissue	78.9535
Control	18 to 36	Subcutaneous adipose tissue	54.2493
Control	18 to 36	Subcutaneous adipose tissue	38.3635
Control	18 to 36	Subcutaneous adipose tissue	17.946
Control	18 to 36	Subcutaneous adipose tissue	25.4116
Control	18 to 36	Subcutaneous adipose tissue	59.6541
Control	18 to 36	Subcutaneous adipose tissue	39.8113
Control	18 to 36	Subcutaneous adipose tissue	58.0106
Control	18 to 36	Subcutaneous adipose tissue	79.7892
Control	18 to 36	Subcutaneous adipose tissue	78.5923
Control	18 to 36	Subcutaneous adipose tissue	48.2965
Control	18 to 36	Subcutaneous adipose tissue	77.2312
Control	18 to 36	Subcutaneous adipose tissue	48.8637
Control	18 to 36	Subcutaneous adipose tissue	58.9542
Control	18 to 36	Subcutaneous adipose tissue	11.6916
Control	18 to 36	Subcutaneous adipose tissue	28.1391
Control	18 to 36	Subcutaneous adipose tissue	54.5796
Control	18 to 36	Subcutaneous adipose tissue	54.1415
Control	18 to 36	Subcutaneous adipose tissue	67.7965
Control	18 to 36	Subcutaneous adipose tissue	56.4052
Control	18 to 36	Subcutaneous adipose tissue	56.5217
Control	18 to 36	Subcutaneous adipose tissue	59.9154
Control	18 to 36	Subcutaneous adipose tissue	71.5074
Control	18 to 36	Subcutaneous adipose tissue	53.4047
Control	18 to 36	Subcutaneous adipose tissue	55.7645
Control	18 to 36	Subcutaneous adipose tissue	90.9105
Control	18 to 36	Subcutaneous adipose tissue	81.6674
Control	18 to 36	Subcutaneous adipose tissue	83.5702
Control	18 to 36	Subcutaneous adipose tissue	55.6869
Control	18 to 36	Subcutaneous adipose tissue	3.03046
Control	18 to 36	Subcutaneous adipose tissue	31.459
Control	18 to 36	Subcutaneous adipose tissue	9.51715
Control	18 to 36	Subcutaneous adipose tissue	42.349
Control	18 to 36	Subcutaneous adipose tissue	48.4972
Control	18 to 36	Subcutaneous adipose tissue	69.6019
Control	18 to 36	Subcutaneous adipose tissue	18.0624
Control	18 to 36	Subcutaneous adipose tissue	14.0562
Control	18 to 36	Subcutaneous adipose tissue	51.8843
Control	18 to 36	Subcutaneous adipose tissue	26.1646
Control	18 to 36	Subcutaneous adipose tissue	31.1069
Control	18 to 36	Subcutaneous adipose tissue	9.85618
Control	18 to 36	Subcutaneous adipose tissue	25.074
Control	18 to 36	Subcutaneous adipose tissue	38.9546
Control	18 to 36	Subcutaneous adipose tissue	77.613
Control	18 to 36	Subcutaneous adipose tissue	92.5245
Control	18 to 36	Subcutaneous adipose tissue	45.5689
Control	18 to 36	Subcutaneous adipose tissue	0.326039
Control	18 to 36	Subcutaneous adipose tissue	63.6121
Control	18 to 36	Subcutaneous adipose tissue	30.8156
Control	18 to 36	Subcutaneous adipose tissue	88.5704
Control	18 to 36	Subcutaneous adipose tissue	52.1716
Control	18 to 36	Subcutaneous adipose tissue	24.5291
Control	18 to 36	Subcutaneous adipose tissue	52.0835
Control	18 to 36	Subcutaneous adipose tissue	64.3812
Control	18 to 36	Subcutaneous adipose tissue	95.5661
Control	18 to 36	Subcutaneous adipose tissue	18.1069
Control	18 to 36	Subcutaneous adipose tissue	37.4167
Control	18 to 36	Subcutaneous adipose tissue	62.5934
Control	18 to 36	Subcutaneous adipose tissue	36.8037
Control	18 to 36	Subcutaneous adipose tissue	1.03764
Control	18 to 36	Subcutaneous adipose tissue	24.4755
Control	18 to 36	Subcutaneous adipose tissue	34.3707
Control	18 to 36	Subcutaneous adipose tissue	77.9412
Control	18 to 36	Subcutaneous adipose tissue	49.8627
Control	18 to 36	Subcutaneous adipose tissue	21.5632
Control	18 to 36	Subcutaneous adipose tissue	4.13493
Control	18 to 36	Subcutaneous adipose tissue	46.6342
Control	18 to 36	Subcutaneous adipose tissue	96.4114
Control	18 to 36	Subcutaneous adipose tissue	54.8116
Control	18 to 36	Subcutaneous adipose tissue	17.2177
Control	18 to 36	Subcutaneous adipose tissue	98.7055
Control	18 to 36	Subcutaneous adipose tissue	15.577
Control	18 to 36	Subcutaneous adipose tissue	62.5063
Control	18 to 36	Subcutaneous adipose tissue	85.6876
Control	18 to 36	Subcutaneous adipose tissue	78.4825
Control	18 to 36	Subcutaneous adipose tissue	22.299
Control	18 to 36	Subcutaneous adipose tissue	40.2234
Control	18 to 36	Subcutaneous adipose tissue	95.7144
Control	18 to 36	Subcutaneous adipose tissue	20.5673
Control	18 to 36	Subcutaneous adipose tissue	98.1544
Control	18 to 36	Subcutaneous adipose tissue	42.0508
Control	18 to 36	Subcutaneous adipose tissue	28.2324
Control	18 to 36	Subcutaneous adipose tissue	50.5079
Control	18 to 36	Subcutaneous adipose tissue	32.9542
Control	18 to 36	Subcutaneous adipose tissue	89.1809
Control	18 to 36	Subcutaneous adipose tissue	61.5473
Control	18 to 36	Subcutaneous adipose tissue	89.1238
Control	18 to 36	Subcutaneous adipose tissue	12.2509
Control	18 to 36	Subcutaneous adipose tissue	67.1319
Control	18 to 36	Subcutaneous adipose tissue	0.699507
Control	18 to 36	Subcutaneous adipose tissue	11.281
Control	18 to 36	Subcutaneous adipose tissue	2.65239
Control	18 to 36	Subcutaneous adipose tissue	95.0678
Control	18 to 36	Subcutaneous adipose tissue	2.74395
Control	18 to 36	Subcutaneous adipose tissue	19.0945
Control	18 to 36	Subcutaneous adipose tissue	5.39868
Control	18 to 36	Subcutaneous adipose tissue	86.361
Control	18 to 36	Subcutaneous adipose tissue	78.2696
Control	18 to 36	Subcutaneous adipose tissue	85.1441
Control	18 to 36	Subcutaneous adipose tissue	9.57268
Control	18 to 36	Subcutaneous adipose tissue	75.6652
Control	18 to 36	Subcutaneous adipose tissue	55.3665
Control	18 to 36	Subcutaneous adipose tissue	14.8276
Control	18 to 36	Subcutaneous adipose tissue	25.2644
Control	18 to 36	Subcutaneous adipose tissue	83.9412
Control	18 to 36	Subcutaneous adipose tissue	77.4824
Control	18 to 36	Subcutaneous adipose tissue	28.1178
Control	18 to 36	Subcutaneous adipose tissue	55.072
Control	18 to 36	Subcutaneous adipose tissue	54.7976
Control	18 to 36	Subcutaneous adipose tissue	20.3171
Control	18 to 36	Subcutaneous adipose tissue	22.4809
Control	18 to 36	Subcutaneous adipose tissue	1.59692
Control	18 to 36	Subcutaneous adipose tissue	20.5152
Control	18 to 36	Subcutaneous adipose tissue	52.9324
Control	18 to 36	Subcutaneous adipose tissue	1.69283
Control	18 to 36	Subcutaneous adipose tissue	61.3513
Control	18 to 36	Subcutaneous adipose tissue	6.94755
Control	18 to 36	Subcutaneous adipose tissue	58.5121
Control	18 to 36	Subcutaneous adipose tissue	51.0432
Control	18 to 36	Subcutaneous adipose tissue	20.0186
Control	18 to 36	Subcutaneous adipose tissue	84.5955
Control	18 to 36	Subcutaneous adipose tissue	94.6013
Control	18 to 36	Subcutaneous adipose tissue	12.1377
Control	18 to 36	Subcutaneous adipose tissue	18.3212
Control	18 to 36	Subcutaneous adipose tissue	71.0546
Control	18 to 36	Subcutaneous adipose tissue	31.9764
Control	18 to 36	Subcutaneous adipose tissue	55.6779
Control	18 to 36	Subcutaneous adipose tissue	51.6338
Control	18 to 36	Subcutaneous adipose tissue	25.1863
Control	18 to 36	Subcutaneous adipose tissue	19.4521
Control	18 to 36	Subcutaneous adipose tissue	5.85018
Control	18 to 36	Subcutaneous adipose tissue	70.6432
Control	18 to 36	Subcutaneous adipose tissue	58.5516
Control	18 to 36	Subcutaneous adipose tissue	46.3186
Control	18 to 36	Subcutaneous adipose tissue	20.8294
Control	18 to 36	Subcutaneous adipose tissue	67.3366
Control	18 to 36	Subcutaneous adipose tissue	78.2835
Control	18 to 36	Subcutaneous adipose tissue	61.2082
Control	18 to 36	Subcutaneous adipose tissue	75.8299
Control	18 to 36	Subcutaneous adipose tissue	95.118
Control	18 to 36	Subcutaneous adipose tissue	93.8553
Control	18 to 36	Subcutaneous adipose tissue	89.9092
Control	18 to 36	Subcutaneous adipose tissue	5.34975
Control	18 to 36	Subcutaneous adipose tissue	86.5161
Control	18 to 36	Subcutaneous adipose tissue	92.4509
Control	18 to 36	Subcutaneous adipose tissue	27.862
Control	18 to 36	Subcutaneous adipose tissue	48.2581
Control	18 to 36	Subcutaneous adipose tissue	3.61554
Control	18 to 36	Subcutaneous adipose tissue	72.8316
Control	18 to 36	Subcutaneous adipose tissue	70.4863
Control	18 to 36	Subcutaneous adipose tissue	31.0557
Control	18 to 36	Subcutaneous adipose tissue	24.6978
Control	18 to 36	Subcutaneous adipose tissue	37.5524
Control	18 to 36	Subcutaneous adipose tissue	77.9445
Control	18 to 36	Subcutaneous adipose tissue	97.1205
Control	18 to 36	Subcutaneous adipose tissue	43.0572
Control	18 to 36	Subcutaneous adipose tissue	10.8358
Control	18 to 36	Subcutaneous adipose tissue	83.6402
Control	18 to 36	Subcutaneous adipose tissue	17.5681
Control	18 to 36	Subcutaneous adipose tissue	48.4705
Control	18 to 36	Subcutaneous adipose tissue	87.483
Control	18 to 36	Subcutaneous adipose tissue	49.389
Control	18 to 36	Subcutaneous adipose tissue	50.6077
Control	18 to 36	Subcutaneous adipose tissue	18.2322
Control	18 to 36	Subcutaneous adipose tissue	67.1111
Control	18 to 36	Subcutaneous adipose tissue	85.1826
Control	18 to 36	Subcutaneous adipose tissue	48.5082
Control	18 to 36	Subcutaneous adipose tissue	12.5149
Control	18 to 36	Subcutaneous adipose tissue	22.551
Control	18 to 36	Subcutaneous adipose tissue	5.90533
Control	18 to 36	Subcutaneous adipose tissue	76.532
Control	18 to 36	Subcutaneous adipose tissue	68.4182
Control	18 to 36	Subcutaneous adipose tissue	95.8749
Control	18 to 36	Subcutaneous adipose tissue	65.7278
Control	18 to 36	Subcutaneous adipose tissue	92.1263
Control	18 to 36	Subcutaneous adipose tissue	40.8651
Control	18 to 36	Subcutaneous adipose tissue	5.40276
Control	18 to 36	Subcutaneous adipose tissue	69.1178
Control	18 to 36	Subcutaneous adipose tissue	3.85676
Control	18 to 36	Subcutaneous adipose tissue	87.8505
Control	18 to 36	Subcutaneous adipose tissue	10.1022
Control	18 to 36	Subcutaneous adipose tissue	31.2504
Control	18 to 36	Subcutaneous adipose tissue	3.85738
Control	18 to 36	Subcutaneous adipose tissue	91.0738
Control	18 to 36	Subcutaneous adipose tissue	29.9268
Control	18 to 36	Subcutaneous adipose tissue	60.6111
Control	18 to 36	Subcutaneous adipose tissue	51.0964
Control	18 to 36	Subcutaneous adipose tissue	68.1871
Control	18 to 36	Subcutaneous adipose tissue	52.6545
Control	18 to 36	Subcutaneous adipose tissue	26.4187
Control	18 to 36	Subcutaneous adipose tissue	13.3365
Control	18 to 36	Subcutaneous adipose tissue	39.4888
Control	18 to 36	Subcutaneous adipose tissue	73.0328
Control	18 to 36	Subcutaneous adipose tissue	34.3261
Control	18 to 36	Subcutaneous adipose tissue	32.2607
Control	18 to 36	Subcutaneous adipose tissue	90.069
Control	18 to 36	Subcutaneous adipose tissue	4.92664
Control	18 to 36	Subcutaneous adipose tissue	40.2815
Control	18 to 36	Subcutaneous adipose tissue	97.2236
Control	18 to 36	Subcutaneous adipose tissue	21.2499
Control	18 to 36	Subcutaneous adipose tissue	14.9718
Control	18 to 36	Subcutaneous adipose tissue	23.5986
Control	18 to 36	Subcutaneous adipose tissue	63.4288
Control	18 to 36	Subcutaneous adipose tissue	64.9566
Control	18 to 36	Subcutaneous adipose tissue	93.8706
Control	18 to 36	Subcutaneous adipose tissue	48.6539
Control	18 to 36	Subcutaneous adipose tissue	82.1161
Control	18 to 36	Subcutaneous adipose tissue	42.4923
Control	18 to 36	Subcutaneous adipose tissue	37.9318
Control	18 to 36	Subcutaneous adipose tissue	96.9745
Control	18 to 36	Subcutaneous adipose tissue	52.1862
Control	18 to 36	Subcutaneous adipose tissue	19.6486
Control	18 to 36	Subcutaneous adipose tissue	61.9012
Control	18 to 36	Subcutaneous adipose tissue	25.7296
Control	18 to 36	Subcutaneous adipose tissue	9.72143
Control	18 to 36	Subcutaneous adipose tissue	64.4792
Control	18 to 36	Subcutaneous adipose tissue	57.526
Control	18 to 36	Subcutaneous adipose tissue	70.5172
Control	18 to 36	Subcutaneous adipose tissue	90.6792
Control	18 to 36	Subcutaneous adipose tissue	4.42216
Control	18 to 36	Subcutaneous adipose tissue	25.1731
Control	18 to 36	Subcutaneous adipose tissue	46.8851
Control	18 to 36	Subcutaneous adipose tissue	48.2724
Control	18 to 36	Subcutaneous adipose tissue	32.8741
Control	18 to 36	Subcutaneous adipose tissue	14.6598
Control	18 to 36	Subcutaneous adipose tissue	6.98669
Control	18 to 36	Subcutaneous adipose tissue	78.9817
Control	18 to 36	Subcutaneous adipose tissue	38.3112
Control	18 to 36	Subcutaneous adipose tissue	66.9773
Control	18 to 36	Subcutaneous adipose tissue	98.9967
Control	18 to 36	Subcutaneous adipose tissue	77.5978
Control	18 to 36	Subcutaneous adipose tissue	74.8429
Control	18 to 36	Subcutaneous adipose tissue	67.2972
Control	18 to 36	Subcutaneous adipose tissue	43.4483
Control	18 to 36	Subcutaneous adipose tissue	48.0155
Control	18 to 36	Subcutaneous adipose tissue	23.2266
Control	18 to 36	Subcutaneous adipose tissue	15.8728
Control	18 to 36	Subcutaneous adipose tissue	24.2299
Control	18 to 36	Subcutaneous adipose tissue	68.2823
Control	18 to 36	Subcutaneous adipose tissue	22.5188
Control	18 to 36	Subcutaneous adipose tissue	13.0983
Control	18 to 36	Subcutaneous adipose tissue	11.9808
Control	18 to 36	Subcutaneous adipose tissue	51.3516
Control	18 to 36	Subcutaneous adipose tissue	94.7443
Control	18 to 36	Subcutaneous adipose tissue	32.9392
Control	18 to 36	Subcutaneous adipose tissue	92.9879
Control	18 to 36	Visceral adipose tissue	8.84325
Control	18 to 36	Visceral adipose tissue	40.3125
Control	18 to 36	Visceral adipose tissue	47.0933
Control	18 to 36	Visceral adipose tissue	94.2827
Control	18 to 36	Visceral adipose tissue	9.44442
Control	18 to 36	Visceral adipose tissue	71.8707
Control	18 to 36	Visceral adipose tissue	75.5455
Control	18 to 36	Visceral adipose tissue	26.4279
Control	18 to 36	Visceral adipose tissue	94.5346
Control	18 to 36	Visceral adipose tissue	94.1196
Control	18 to 36	Visceral adipose tissue	12.9024
Control	18 to 36	Visceral adipose tissue	98.1506
Control	18 to 36	Visceral adipose tissue	95.1876
Control	18 to 36	Visceral adipose tissue	49.0645
Control	18 to 36	Visceral adipose tissue	56.3638
Control	18 to 36	Visceral adipose tissue	17.7669
Control	18 to 36	Visceral adipose tissue	9.93926
Control	18 to 36	Visceral adipose tissue	87.3733
Control	18 to 36	Visceral adipose tissue	92.4262
Control	18 to 36	Visceral adipose tissue	3.70052
Control	18 to 36	Visceral adipose tissue	99.5977
Control	18 to 36	Visceral adipose tissue	30.6826
Control	18 to 36	Visceral adipose tissue	65.4989
Control	18 to 36	Visceral adipose tissue	14.3071
Control	18 to 36	Visceral adipose tissue	53.4158
Control	18 to 36	Visceral adipose tissue	57.0769
Control	18 to 36	Visceral adipose tissue	47.9193
Control	18 to 36	Visceral adipose tissue	13.8093
Control	18 to 36	Visceral adipose tissue	87.1836
Control	18 to 36	Visceral adipose tissue	75.8767
Control	18 to 36	Visceral adipose tissue	71.4358
Control	18 to 36	Visceral adipose tissue	75.1539
Control	18 to 36	Visceral adipose tissue	56.2354
Control	18 to 36	Visceral adipose tissue	65.6573
Control	18 to 36	Visceral adipose tissue	65.4411
Control	18 to 36	Visceral adipose tissue	38.1112
Control	18 to 36	Visceral adipose tissue	51.4988
Control	18 to 36	Visceral adipose tissue	79.6221
Control	18 to 36	Visceral adipose tissue	76.7086
Control	18 to 36	Visceral adipose tissue	29.6904
Control	18 to 36	Visceral adipose tissue	36.3397
Control	18 to 36	Visceral adipose tissue	61.6263
Control	18 to 36	Visceral adipose tissue	71.1797
Control	18 to 36	Visceral adipose tissue	44.8628
Control	18 to 36	Visceral adipose tissue	93.9924
Control	18 to 36	Visceral adipose tissue	33.9273
Control	18 to 36	Visceral adipose tissue	43.1176
Control	18 to 36	Visceral adipose tissue	79.0681
Control	18 to 36	Visceral adipose tissue	51.0268
Control	18 to 36	Visceral adipose tissue	89.7205
Control	18 to 36	Visceral adipose tissue	65.9451
Control	18 to 36	Visceral adipose tissue	50.1129
Control	18 to 36	Visceral adipose tissue	86.8746
Control	18 to 36	Visceral adipose tissue	12.5988
Control	18 to 36	Visceral adipose tissue	66.1311
Control	18 to 36	Visceral adipose tissue	27.0171
Control	18 to 36	Visceral adipose tissue	75.0708
Control	18 to 36	Visceral adipose tissue	84.1743
Control	18 to 36	Visceral adipose tissue	11.649
Control	18 to 36	Visceral adipose tissue	72.1677
Control	18 to 36	Visceral adipose tissue	32.9418
Control	18 to 36	Visceral adipose tissue	49.404
Control	18 to 36	Visceral adipose tissue	49.4508
Control	18 to 36	Visceral adipose tissue	42.6541
Control	18 to 36	Visceral adipose tissue	69.661
Control	18 to 36	Visceral adipose tissue	55.4537
Control	18 to 36	Visceral adipose tissue	64.1188
Control	18 to 36	Visceral adipose tissue	80.6371
Control	18 to 36	Visceral adipose tissue	10.163
Control	18 to 36	Visceral adipose tissue	58.9458
Control	18 to 36	Visceral adipose tissue	66.977
Control	18 to 36	Visceral adipose tissue	19.7817
Control	18 to 36	Visceral adipose tissue	63.5934
Control	18 to 36	Visceral adipose tissue	69.5149
Control	18 to 36	Visceral adipose tissue	71.1589
Control	18 to 36	Visceral adipose tissue	6.40153
Control	18 to 36	Visceral adipose tissue	18.0784
Control	18 to 36	Visceral adipose tissue	75.7208
Control	18 to 36	Visceral adipose tissue	58.9275
Control	18 to 36	Visceral adipose tissue	78.8752
Control	18 to 36	Visceral adipose tissue	7.41942
Control	18 to 36	Visceral adipose tissue	95.3257
Control	18 to 36	Visceral adipose tissue	45.7191
Control	18 to 36	Visceral adipose tissue	12.2069
Control	18 to 36	Visceral adipose tissue	14.9849
Control	18 to 36	Visceral adipose tissue	68.76
Control	18 to 36	Visceral adipose tissue	31.6965
Control	18 to 36	Visceral adipose tissue	68.8549
Control	18 to 36	Visceral adipose tissue	78.626
Control	18 to 36	Visceral adipose tissue	69.6649
Control	18 to 36	Visceral adipose tissue	40.8338
Control	18 to 36	Visceral adipose tissue	89.7427
Control	18 to 36	Visceral adipose tissue	31.2482
Control	18 to 36	Visceral adipose tissue	85.9579
Control	18 to 36	Visceral adipose tissue	88.7739
Control	18 to 36	Visceral adipose tissue	55.4955
Control	18 to 36	Visceral adipose tissue	96.2196
Control	18 to 36	Visceral adipose tissue	71.3692
Control	18 to 36	Visceral adipose tissue	41.8755
Control	18 to 36	Visceral adipose tissue	57.9392
Control	18 to 36	Visceral adipose tissue	80.9993
Control	18 to 36	Visceral adipose tissue	73.8054
Control	18 to 36	Visceral adipose tissue	56.3907
Control	18 to 36	Visceral adipose tissue	48.5674
Control	18 to 36	Visceral adipose tissue	92.1233
Control	18 to 36	Visceral adipose tissue	79.0157
Control	18 to 36	Visceral adipose tissue	63.951
Control	18 to 36	Visceral adipose tissue	65.3402
Control	18 to 36	Visceral adipose tissue	43.6721
Control	18 to 36	Visceral adipose tissue	39.1197
Control	18 to 36	Visceral adipose tissue	72.6277
Control	18 to 36	Visceral adipose tissue	43.9347
Control	18 to 36	Visceral adipose tissue	26.1383
Control	18 to 36	Visceral adipose tissue	24.8343
Control	18 to 36	Visceral adipose tissue	12.7782
Control	18 to 36	Visceral adipose tissue	23.6551
Control	18 to 36	Visceral adipose tissue	91.6668
Control	18 to 36	Visceral adipose tissue	32.6329
Control	18 to 36	Visceral adipose tissue	75.5687
Control	18 to 36	Visceral adipose tissue	95.1523
Control	18 to 36	Visceral adipose tissue	81.7097
Control	18 to 36	Visceral adipose tissue	49.54
Control	18 to 36	Visceral adipose tissue	65.5028
Control	18 to 36	Visceral adipose tissue	34.1614
Control	18 to 36	Visceral adipose tissue	15.8357
Control	18 to 36	Visceral adipose tissue	95.2464
Control	18 to 36	Visceral adipose tissue	51.4024
Control	18 to 36	Visceral adipose tissue	93.5399
Control	18 to 36	Visceral adipose tissue	53.9127
Control	18 to 36	Visceral adipose tissue	95.4478
Control	18 to 36	Visceral adipose tissue	75.0175
Control	18 to 36	Visceral adipose tissue	62.0223
Control	18 to 36	Visceral adipose tissue	63.0578
Control	18 to 36	Visceral adipose tissue	99.5287
Control	18 to 36	Visceral adipose tissue	84.0438
Control	18 to 36	Visceral adipose tissue	10.8945
Control	18 to 36	Visceral adipose tissue	27.3452
Control	18 to 36	Visceral adipose tissue	85.5359
Control	18 to 36	Visceral adipose tissue	5.90416
Control	18 to 36	Visceral adipose tissue	99.5927
Control	18 to 36	Visceral adipose tissue	22.6357
Control	18 to 36	Visceral adipose tissue	94.294
Control	18 to 36	Visceral adipose tissue	13.3555
Control	18 to 36	Visceral adipose tissue	44.7533
Control	18 to 36	Visceral adipose tissue	95.4856
Control	18 to 36	Visceral adipose tissue	29.747
Control	18 to 36	Visceral adipose tissue	88.5896
Control	18 to 36	Visceral adipose tissue	21.2665
Control	18 to 36	Visceral adipose tissue	56.2243
Control	18 to 36	Visceral adipose tissue	26.8346
Control	18 to 36	Visceral adipose tissue	55.9522
Control	18 to 36	Visceral adipose tissue	79.9621
Control	18 to 36	Visceral adipose tissue	2.1639
Control	18 to 36	Visceral adipose tissue	3.45847
Control	18 to 36	Visceral adipose tissue	6.34198
Control	18 to 36	Visceral adipose tissue	89.3809
Control	18 to 36	Visceral adipose tissue	63.8853
Control	18 to 36	Visceral adipose tissue	10.3412
Control	18 to 36	Visceral adipose tissue	66.1261
Control	18 to 36	Visceral adipose tissue	61.5073
Control	18 to 36	Visceral adipose tissue	28.4999
Control	18 to 36	Visceral adipose tissue	38.9806
Control	18 to 36	Visceral adipose tissue	96.2535
Control	18 to 36	Visceral adipose tissue	87.8008
Control	18 to 36	Visceral adipose tissue	3.20754
Control	18 to 36	Visceral adipose tissue	66.832
Control	18 to 36	Visceral adipose tissue	84.3142
Control	18 to 36	Visceral adipose tissue	1.06009
Control	18 to 36	Visceral adipose tissue	88.6247
Control	18 to 36	Visceral adipose tissue	26.529
Control	18 to 36	Visceral adipose tissue	53.3559
Control	18 to 36	Visceral adipose tissue	82.8246
Control	18 to 36	Visceral adipose tissue	50.6208
Control	18 to 36	Visceral adipose tissue	89.4295
Control	18 to 36	Visceral adipose tissue	59.1628
Control	18 to 36	Visceral adipose tissue	37.9129
Control	18 to 36	Visceral adipose tissue	81.086
Control	18 to 36	Visceral adipose tissue	29.9939
Control	18 to 36	Visceral adipose tissue	22.7815
Control	18 to 36	Visceral adipose tissue	72.3437
Control	18 to 36	Visceral adipose tissue	60.2037
Control	18 to 36	Visceral adipose tissue	44.0678
Control	18 to 36	Visceral adipose tissue	85.3659
Control	18 to 36	Visceral adipose tissue	91.4481
Control	18 to 36	Visceral adipose tissue	84.8923
Control	18 to 36	Visceral adipose tissue	14.4831
Control	18 to 36	Visceral adipose tissue	64.4344
Control	18 to 36	Visceral adipose tissue	88.2503
Control	18 to 36	Visceral adipose tissue	83.292
Control	18 to 36	Visceral adipose tissue	94.8917
Control	18 to 36	Visceral adipose tissue	63.4775
Control	18 to 36	Visceral adipose tissue	2.01823
Control	18 to 36	Visceral adipose tissue	29.0958
Control	18 to 36	Visceral adipose tissue	41.5081
Control	18 to 36	Visceral adipose tissue	54.1687
Control	18 to 36	Visceral adipose tissue	95.0083
Control	18 to 36	Visceral adipose tissue	99.656
Control	18 to 36	Visceral adipose tissue	54.6786
Control	18 to 36	Visceral adipose tissue	46.7292
Control	18 to 36	Visceral adipose tissue	81.2149
Control	18 to 36	Visceral adipose tissue	15.8847
Control	18 to 36	Visceral adipose tissue	43.6937
Control	18 to 36	Visceral adipose tissue	5.02533
Control	18 to 36	Visceral adipose tissue	43.9219
Control	18 to 36	Visceral adipose tissue	80.9649
Control	18 to 36	Visceral adipose tissue	77.8267
Control	18 to 36	Visceral adipose tissue	93.1149
Control	18 to 36	Visceral adipose tissue	29.7327
Control	18 to 36	Visceral adipose tissue	41.4998
Control	18 to 36	Visceral adipose tissue	34.8338
Control	18 to 36	Visceral adipose tissue	21.1344
Control	18 to 36	Visceral adipose tissue	8.34307
Control	18 to 36	Visceral adipose tissue	93.4922
Control	18 to 36	Visceral adipose tissue	59.2656
Control	18 to 36	Visceral adipose tissue	3.61839
Control	18 to 36	Visceral adipose tissue	3.69969
Control	18 to 36	Visceral adipose tissue	37.0936
Control	18 to 36	Visceral adipose tissue	83.728
Control	18 to 36	Visceral adipose tissue	33.3144
Control	18 to 36	Visceral adipose tissue	71.6328
Control	18 to 36	Visceral adipose tissue	36.1061
Control	18 to 36	Visceral adipose tissue	17.226
Control	18 to 36	Visceral adipose tissue	50.1587
Control	18 to 36	Visceral adipose tissue	97.2981
Control	18 to 36	Visceral adipose tissue	80.5626
Control	18 to 36	Visceral adipose tissue	84.498
Control	18 to 36	Visceral adipose tissue	90.2797
Control	18 to 36	Visceral adipose tissue	6.33053
Control	18 to 36	Visceral adipose tissue	45.8306
Control	18 to 36	Visceral adipose tissue	80.7873
Control	18 to 36	Visceral adipose tissue	83.0993
Control	18 to 36	Visceral adipose tissue	19.7278
Control	18 to 36	Visceral adipose tissue	5.78322
Control	18 to 36	Visceral adipose tissue	78.286
Control	18 to 36	Visceral adipose tissue	24.5397
Control	18 to 36	Visceral adipose tissue	8.21888
Control	18 to 36	Visceral adipose tissue	63.0841
Control	18 to 36	Visceral adipose tissue	49.7687
Control	18 to 36	Visceral adipose tissue	68.4924
Control	18 to 36	Visceral adipose tissue	58.1502
Control	18 to 36	Visceral adipose tissue	27.3946
Control	18 to 36	Visceral adipose tissue	50.3925
Control	18 to 36	Visceral adipose tissue	79.5124
Control	18 to 36	Visceral adipose tissue	84.2981
Control	18 to 36	Visceral adipose tissue	74.4699
Control	18 to 36	Visceral adipose tissue	88.3922
Control	18 to 36	Visceral adipose tissue	76.2916
Control	18 to 36	Visceral adipose tissue	79.4111
Control	18 to 36	Visceral adipose tissue	18.1618
Control	18 to 36	Visceral adipose tissue	89.4758
Control	18 to 36	Visceral adipose tissue	95.3305
Control	18 to 36	Visceral adipose tissue	13.3157
Control	18 to 36	Visceral adipose tissue	28.2811
Control	18 to 36	Visceral adipose tissue	84.8132
Control	18 to 36	Visceral adipose tissue	86.6295
Control	18 to 36	Visceral adipose tissue	92.6905
Control	18 to 36	Visceral adipose tissue	51.7682
Control	18 to 36	Visceral adipose tissue	88.7901
Control	18 to 36	Visceral adipose tissue	71.6673
Control	18 to 36	Visceral adipose tissue	50.8916
Control	18 to 36	Visceral adipose tissue	38.7127
Control	18 to 36	Visceral adipose tissue	92.4913
Control	18 to 36	Visceral adipose tissue	96.0672
Control	18 to 36	Visceral adipose tissue	79.8807
Control	18 to 36	Visceral adipose tissue	43.2191
Control	18 to 36	Visceral adipose tissue	5.34371
Control	18 to 36	Visceral adipose tissue	49.8391
Control	18 to 36	Visceral adipose tissue	39.8591
Control	18 to 36	Visceral adipose tissue	46.2325
Control	18 to 36	Visceral adipose tissue	63.2114
Control	18 to 36	Visceral adipose tissue	98.7664
Control	18 to 36	Visceral adipose tissue	89.7057
Control	18 to 36	Visceral adipose tissue	27.6849
Control	18 to 36	Visceral adipose tissue	88.7366
Control	18 to 36	Visceral adipose tissue	9.23833
Control	18 to 36	Visceral adipose tissue	72.996
Control	18 to 36	Visceral adipose tissue	22.1927
Control	18 to 36	Visceral adipose tissue	14.6955
Control	18 to 36	Visceral adipose tissue	82.2017
Control	18 to 36	Visceral adipose tissue	79.9456
Control	18 to 36	Visceral adipose tissue	56.8543
Control	18 to 36	Visceral adipose tissue	43.7269
Control	18 to 36	Visceral adipose tissue	0.712622
Control	18 to 36	Visceral adipose tissue	88.4819
Control	18 to 36	Visceral adipose tissue	17.9643
Control	18 to 36	Visceral adipose tissue	77.0737
Control	18 to 36	Visceral adipose tissue	62.143
Control	18 to 36	Visceral adipose tissue	9.02255
Control	18 to 36	Visceral adipose tissue	14.5904
Control	18 to 36	Visceral adipose tissue	80.973
Control	18 to 36	Visceral adipose tissue	84.4429
Control	18 to 36	Visceral adipose tissue	8.57248
Control	18 to 36	Visceral adipose tissue	9.22587
Control	18 to 36	Visceral adipose tissue	86.4141
Control	18 to 36	Visceral adipose tissue	42.8717
Control	18 to 36	Visceral adipose tissue	7.24136
Control	18 to 36	Visceral adipose tissue	16.9876
Control	18 to 36	Visceral adipose tissue	60.2317
Control	18 to 36	Visceral adipose tissue	95.5146
Control	18 to 36	Visceral adipose tissue	92.7331
Control	18 to 36	Visceral adipose tissue	27.3904
Control	18 to 36	Visceral adipose tissue	18.0761
Control	18 to 36	Visceral adipose tissue	63.9902
Control	18 to 36	Visceral adipose tissue	56.3335
Control	18 to 36	Visceral adipose tissue	50.8737
Control	18 to 36	Visceral adipose tissue	64.1681
Control	18 to 36	Visceral adipose tissue	48.2676
Control	18 to 36	Visceral adipose tissue	55.3354
Control	18 to 36	Visceral adipose tissue	90.0934
Control	18 to 36	Visceral adipose tissue	57.2181
Control	18 to 36	Visceral adipose tissue	84.6836
Control	18 to 36	Visceral adipose tissue	31.2692
Control	18 to 36	Visceral adipose tissue	15.6793
Control	18 to 36	Visceral adipose tissue	98.9448
Control	18 to 36	Visceral adipose tissue	10.3493
Control	18 to 36	Visceral adipose tissue	93.3534
Control	18 to 36	Visceral adipose tissue	50.2491
Control	18 to 36	Visceral adipose tissue	16.678
Control	18 to 36	Visceral adipose tissue	19.0553
Control	18 to 36	Visceral adipose tissue	44.2969
Control	18 to 36	Visceral adipose tissue	66.883
Control	18 to 36	Visceral adipose tissue	90.8967
Control	18 to 36	Visceral adipose tissue	83.3054
Control	18 to 36	Visceral adipose tissue	16.8644
Control	18 to 36	Visceral adipose tissue	89.9939
Control	18 to 36	Visceral adipose tissue	1.69374
Control	18 to 36	Visceral adipose tissue	30.9831
Control	18 to 36	Visceral adipose tissue	6.48304
Control	18 to 36	Visceral adipose tissue	63.9557
Control	18 to 36	Visceral adipose tissue	14.1776
Control	18 to 36	Visceral adipose tissue	82.8318
Control	18 to 36	Visceral adipose tissue	2.26913
Control	18 to 36	Visceral adipose tissue	97.2792
Control	18 to 36	Visceral adipose tissue	58.2762
Control	18 to 36	Visceral adipose tissue	75.282
Control	18 to 36	Visceral adipose tissue	0.808834
Control	18 to 36	Visceral adipose tissue	78.9359
Control	18 to 36	Visceral adipose tissue	41.5345
Control	18 to 36	Visceral adipose tissue	44.4357
Control	18 to 36	Visceral adipose tissue	20.3545
Control	18 to 36	Visceral adipose tissue	83.1167
Control	18 to 36	Visceral adipose tissue	84.4419
Control	18 to 36	Visceral adipose tissue	78.4055
Control	18 to 36	Visceral adipose tissue	57.145
Control	18 to 36	Visceral adipose tissue	27.1642
Control	18 to 36	Visceral adipose tissue	4.5468
Control	18 to 36	Visceral adipose tissue	23.8689
Control	18 to 36	Visceral adipose tissue	7.33143
Control	18 to 36	Visceral adipose tissue	32.2272
Control	18 to 36	Visceral adipose tissue	41.474
Control	18 to 36	Visceral adipose tissue	7.00794
Control	18 to 36	Visceral adipose tissue	85.037
Control	18 to 36	Visceral adipose tissue	10.6278
Control	18 to 36	Visceral adipose tissue	25.8252
Control	18 to 36	Visceral adipose tissue	28.3324
Control	18 to 36	Visceral adipose tissue	11.3019
Control	18 to 36	Visceral adipose tissue	40.2603
Control	18 to 36	Visceral adipose tissue	26.8965
Control	18 to 36	Visceral adipose tissue	6.25287
Control	18 to 36	Visceral adipose tissue	20.7061
Control	18 to 36	Visceral adipose tissue	84.0295
Control	18 to 36	Visceral adipose tissue	13.2498
Control	18 to 36	Visceral adipose tissue	17.1662
Control	18 to 36	Visceral adipose tissue	49.0506
Control	18 to 36	Visceral adipose tissue	23.1414
Control	18 to 36	Visceral adipose tissue	27.2796
Control	18 to 36	Visceral adipose tissue	8.81665
Control	18 to 36	Visceral adipose tissue	81.5602
Control	18 to 36	Visceral adipose tissue	42.4769
Control	18 to 36	Visceral adipose tissue	25.4793
Control	18 to 36	Visceral adipose tissue	20.0436
Control	18 to 36	Visceral adipose tissue	33.4798
Control	18 to 36	Visceral adipose tissue	10.5877
Control	18 to 36	Visceral adipose tissue	34.6434
Control	18 to 36	Visceral adipose tissue	65.8187
Control	18 to 36	Visceral adipose tissue	77.2235
Control	18 to 36	Visceral adipose tissue	74.7068
Control	18 to 36	Visceral adipose tissue	71.4524
Control	18 to 36	Visceral adipose tissue	4.19346
Control	18 to 36	Visceral adipose tissue	65.9347
Control	18 to 36	Visceral adipose tissue	98.7235
Control	18 to 36	Visceral adipose tissue	28.1094
Control	18 to 36	Visceral adipose tissue	79.8167
Control	18 to 36	Visceral adipose tissue	4.31834
Control	18 to 36	Visceral adipose tissue	93.5913
Control	18 to 36	Visceral adipose tissue	52.544
Control	18 to 36	Visceral adipose tissue	15.8538
Control	18 to 36	Visceral adipose tissue	26.515
Control	18 to 36	Visceral adipose tissue	85.3251
Control	18 to 36	Visceral adipose tissue	34.3362
Control	18 to 36	Visceral adipose tissue	79.3151
Control	18 to 36	Visceral adipose tissue	64.1529
Control	18 to 36	Visceral adipose tissue	5.69499
Control	18 to 36	Visceral adipose tissue	98.2362
Control	18 to 36	Visceral adipose tissue	52.6735
Control	18 to 36	Visceral adipose tissue	13.1768
Control	18 to 36	Visceral adipose tissue	76.6478
Control	18 to 36	Visceral adipose tissue	99.2001
Control	18 to 36	Visceral adipose tissue	42.0017
Control	18 to 36	Visceral adipose tissue	34.5192
Control	18 to 36	Visceral adipose tissue	78.3036
Control	18 to 36	Visceral adipose tissue	84.953
Control	18 to 36	Visceral adipose tissue	20.7849
Control	18 to 36	Visceral adipose tissue	16.5667
Control	18 to 36	Visceral adipose tissue	53.659
Control	18 to 36	Visceral adipose tissue	17.9683
Control	18 to 36	Visceral adipose tissue	70.7278
Control	18 to 36	Visceral adipose tissue	81.5749
Control	18 to 36	Visceral adipose tissue	94.8345
Control	18 to 36	Visceral adipose tissue	55.6757
Control	18 to 36	Visceral adipose tissue	92.9782
Control	18 to 36	Visceral adipose tissue	7.00723
Control	18 to 36	Visceral adipose tissue	22.2095
Control	18 to 36	Visceral adipose tissue	52.6136
Control	18 to 36	Visceral adipose tissue	10.8871
Control	18 to 36	Visceral adipose tissue	90.7115
Control	18 to 36	Visceral adipose tissue	28.1164
Control	18 to 36	Visceral adipose tissue	5.61282
Control	18 to 36	Visceral adipose tissue	40.6905
Control	18 to 36	Visceral adipose tissue	87.1342
Control	18 to 36	Visceral adipose tissue	34.8484
Control	18 to 36	Visceral adipose tissue	27.9392
Control	18 to 36	Visceral adipose tissue	87.1554
Control	18 to 36	Visceral adipose tissue	75.266
Control	18 to 36	Visceral adipose tissue	19.2132
Control	18 to 36	Visceral adipose tissue	20.0584
Control	18 to 36	Visceral adipose tissue	50.217
Control	18 to 36	Visceral adipose tissue	8.86032
Control	18 to 36	Visceral adipose tissue	64.9191
Control	18 to 36	Visceral adipose tissue	84.3008
Control	18 to 36	Visceral adipose tissue	22.5715
Control	18 to 36	Visceral adipose tissue	97.2781
Control	18 to 36	Visceral adipose tissue	13.0869
Control	18 to 36	Visceral adipose tissue	39.2585
Control	18 to 36	Visceral adipose tissue	86.5887
Control	18 to 36	Visceral adipose tissue	23.126
Control	18 to 36	Visceral adipose tissue	3.55992
Control	18 to 36	Visceral adipose tissue	31.6371
Control	18 to 36	Visceral adipose tissue	75.4746
Control	18 to 36	Visceral adipose tissue	79.5148
Control	18 to 36	Visceral adipose tissue	97.5504
Control	18 to 36	Visceral adipose tissue	75.6524
Control	18 to 36	Visceral adipose tissue	76.2032
Control	18 to 36	Visceral adipose tissue	54.412
Control	18 to 36	Visceral adipose tissue	48.4442
Control	18 to 36	Visceral adipose tissue	38.7152
Control	18 to 36	Visceral adipose tissue	46.8824
Control	18 to 36	Visceral adipose tissue	12.2045
Control	18 to 36	Visceral adipose tissue	54.8754
Control	18 to 36	Visceral adipose tissue	7.49295
Control	18 to 36	Visceral adipose tissue	49.1839
Control	18 to 36	Visceral adipose tissue	49.3506
Control	18 to 36	Visceral adipose tissue	74.3762
Control	18 to 36	Visceral adipose tissue	31.9233
Control	18 to 36	Visceral adipose tissue	53.744
Control	18 to 36	Visceral adipose tissue	2.82705
Control	18 to 36	Visceral adipose tissue	7.36497
Control	18 to 36	Visceral adipose tissue	61.8659
Control	18 to 36	Visceral adipose tissue	64.1508
Control	18 to 36	Visceral adipose tissue	76.4267
Control	18 to 36	Visceral adipose tissue	61.1461
Control	18 to 36	Visceral adipose tissue	33.5023
Control	18 to 36	Visceral adipose tissue	69.1774
Control	18 to 36	Visceral adipose tissue	25.5723
Control	18 to 36	Visceral adipose tissue	85.8084
Control	18 to 36	Visceral adipose tissue	94.4009
Control	18 to 36	Visceral adipose tissue	62.7989
Control	18 to 36	Visceral adipose tissue	83.8381
Control	18 to 36	Visceral adipose tissue	87.8017
Control	18 to 36	Visceral adipose tissue	83.0573
Control	18 to 36	Visceral adipose tissue	70.485
Control	18 to 36	Visceral adipose tissue	24.948
Control	18 to 36	Visceral adipose tissue	46.1708
Control	18 to 36	Visceral adipose tissue	95.372
Control	18 to 36	Visceral adipose tissue	59.2314
Control	18 to 36	Visceral adipose tissue	18.9656
Control	18 to 36	Visceral adipose tissue	41.3458
Control	18 to 36	Visceral adipose tissue	9.76502
Control	18 to 36	Visceral adipose tissue	99.4561
Control	18 to 36	Visceral adipose tissue	95.3803
Control	18 to 36	Visceral adipose tissue	27.26
Control	18 to 36	Visceral adipose tissue	44.2477
Control	2 to 6	Skeletal muscle	47.8031
Control	2 to 6	Skeletal muscle	53.0685
Control	2 to 6	Skeletal muscle	24.8335
Control	2 to 6	Skeletal muscle	38.2034
Control	2 to 6	Skeletal muscle	99.9254
Control	2 to 6	Skeletal muscle	85.8356
Control	2 to 6	Skeletal muscle	72.2814
Control	2 to 6	Skeletal muscle	57.7949
Control	2 to 6	Skeletal muscle	75.5677
Control	2 to 6	Skeletal muscle	58.7769
Control	2 to 6	Skeletal muscle	79.5091
Control	2 to 6	Skeletal muscle	10.8016
Control	2 to 6	Skeletal muscle	31.028
Control	2 to 6	Skeletal muscle	79.2003
Control	2 to 6	Skeletal muscle	90.1563
Control	2 to 6	Skeletal muscle	54.7288
Control	2 to 6	Skeletal muscle	2.56919
Control	2 to 6	Skeletal muscle	27.5769
Control	2 to 6	Skeletal muscle	98.9242
Control	2 to 6	Skeletal muscle	83.0883
Control	2 to 6	Skeletal muscle	99.0039
Control	2 to 6	Skeletal muscle	44.8297
Control	2 to 6	Skeletal muscle	61.2896
Control	2 to 6	Skeletal muscle	65.8742
Control	2 to 6	Skeletal muscle	25.7034
Control	2 to 6	Skeletal muscle	42.3921
Control	2 to 6	Skeletal muscle	81.9564
Control	2 to 6	Skeletal muscle	47.5361
Control	2 to 6	Skeletal muscle	88.4004
Control	2 to 6	Skeletal muscle	55.2151
Control	2 to 6	Skeletal muscle	45.4675
Control	2 to 6	Skeletal muscle	1.38277
Control	2 to 6	Skeletal muscle	93.9133
Control	2 to 6	Skeletal muscle	61.1309
Control	2 to 6	Skeletal muscle	77.1921
Control	2 to 6	Skeletal muscle	53.5257
Control	2 to 6	Skeletal muscle	56.8171
Control	2 to 6	Skeletal muscle	28.7879
Control	2 to 6	Skeletal muscle	58.6479
Control	2 to 6	Skeletal muscle	84.2927
Control	2 to 6	Skeletal muscle	61.8261
Control	2 to 6	Skeletal muscle	36.6586
Control	2 to 6	Skeletal muscle	93.1003
Control	2 to 6	Skeletal muscle	39.9747
Control	2 to 6	Skeletal muscle	85.57
Control	2 to 6	Skeletal muscle	15.2694
Control	2 to 6	Skeletal muscle	60.7982
Control	2 to 6	Skeletal muscle	21.6436
Control	2 to 6	Skeletal muscle	47.0025
Control	2 to 6	Skeletal muscle	45.3626
Control	2 to 6	Skeletal muscle	98.4988
Control	2 to 6	Skeletal muscle	89.2936
Control	2 to 6	Skeletal muscle	15.335
Control	2 to 6	Skeletal muscle	98.557
Control	2 to 6	Skeletal muscle	12.043
Control	2 to 6	Skeletal muscle	68.1445
Control	2 to 6	Skeletal muscle	83.7628
Control	2 to 6	Skeletal muscle	73.7299
Control	2 to 6	Skeletal muscle	33.1922
Control	2 to 6	Skeletal muscle	81.8624
Control	2 to 6	Skeletal muscle	52.1799
Control	2 to 6	Skeletal muscle	95.1185
Control	2 to 6	Skeletal muscle	17.1214
Control	2 to 6	Skeletal muscle	49.3385
Control	2 to 6	Skeletal muscle	8.98672
Control	2 to 6	Skeletal muscle	47.0226
Control	2 to 6	Skeletal muscle	33.7619
Control	2 to 6	Skeletal muscle	81.0499
Control	2 to 6	Skeletal muscle	69.5696
Control	2 to 6	Skeletal muscle	93.528
Control	2 to 6	Skeletal muscle	69.8763
Control	2 to 6	Skeletal muscle	10.7991
Control	2 to 6	Skeletal muscle	56.9344
Control	2 to 6	Skeletal muscle	37.2022
Control	2 to 6	Skeletal muscle	75.5155
Control	2 to 6	Skeletal muscle	58.092
Control	2 to 6	Skeletal muscle	95.8209
Control	2 to 6	Skeletal muscle	86.2698
Control	2 to 6	Skeletal muscle	77.6911
Control	2 to 6	Skeletal muscle	39.3604
Control	2 to 6	Skeletal muscle	47.4417
Control	2 to 6	Skeletal muscle	16.5171
Control	2 to 6	Skeletal muscle	47.2077
Control	2 to 6	Skeletal muscle	66.9485
Control	2 to 6	Skeletal muscle	78.7315
Control	2 to 6	Skeletal muscle	21.2693
Control	2 to 6	Skeletal muscle	99.3447
Control	2 to 6	Skeletal muscle	16.7116
Control	2 to 6	Skeletal muscle	23.607
Control	2 to 6	Skeletal muscle	23.4236
Control	2 to 6	Skeletal muscle	3.19646
Control	2 to 6	Skeletal muscle	83.2953
Control	2 to 6	Skeletal muscle	79.4713
Control	2 to 6	Skeletal muscle	97.5367
Control	2 to 6	Skeletal muscle	82.98
Control	2 to 6	Skeletal muscle	50.2346
Control	2 to 6	Skeletal muscle	30.7274
Control	2 to 6	Skeletal muscle	37.5978
Control	2 to 6	Skeletal muscle	95.1148
Control	2 to 6	Skeletal muscle	90.4748
Control	2 to 6	Skeletal muscle	66.5281
Control	2 to 6	Skeletal muscle	98.9047
Control	2 to 6	Skeletal muscle	68.1747
Control	2 to 6	Skeletal muscle	55.7762
Control	2 to 6	Skeletal muscle	5.11673
Control	2 to 6	Skeletal muscle	21.5365
Control	2 to 6	Skeletal muscle	44.6207
Control	2 to 6	Skeletal muscle	84.3427
Control	2 to 6	Skeletal muscle	91.2821
Control	2 to 6	Skeletal muscle	37.3135
Control	2 to 6	Skeletal muscle	28.8397
Control	2 to 6	Skeletal muscle	98.6072
Control	2 to 6	Skeletal muscle	37.4903
Control	2 to 6	Skeletal muscle	70.7496
Control	2 to 6	Skeletal muscle	40.3548
Control	2 to 6	Skeletal muscle	49.8368
Control	2 to 6	Skeletal muscle	83.7546
Control	2 to 6	Skeletal muscle	40.6017
Control	2 to 6	Skeletal muscle	64.9753
Control	2 to 6	Skeletal muscle	96.6522
Control	2 to 6	Skeletal muscle	56.0997
Control	2 to 6	Skeletal muscle	37.7568
Control	2 to 6	Skeletal muscle	45.6887
Control	2 to 6	Skeletal muscle	74.8395
Control	2 to 6	Skeletal muscle	64.0821
Control	2 to 6	Skeletal muscle	7.12307
Control	2 to 6	Skeletal muscle	24.5216
Control	2 to 6	Skeletal muscle	38.4641
Control	2 to 6	Skeletal muscle	8.02811
Control	2 to 6	Skeletal muscle	24.7799
Control	2 to 6	Skeletal muscle	4.26203
Control	2 to 6	Skeletal muscle	12.2182
Control	2 to 6	Skeletal muscle	29.3039
Control	2 to 6	Skeletal muscle	91.2786
Control	2 to 6	Skeletal muscle	9.01443
Control	2 to 6	Skeletal muscle	97.8713
Control	2 to 6	Skeletal muscle	95.9852
Control	2 to 6	Skeletal muscle	69.1291
Control	2 to 6	Skeletal muscle	41.3546
Control	2 to 6	Skeletal muscle	33.5801
Control	2 to 6	Skeletal muscle	92.2328
Control	2 to 6	Skeletal muscle	27.587
Control	2 to 6	Skeletal muscle	31.5067
Control	2 to 6	Skeletal muscle	12.5848
Control	2 to 6	Skeletal muscle	3.26143
Control	2 to 6	Skeletal muscle	76.2035
Control	2 to 6	Skeletal muscle	40.4344
Control	2 to 6	Skeletal muscle	3.00473
Control	2 to 6	Skeletal muscle	90.0795
Control	2 to 6	Skeletal muscle	38.2994
Control	2 to 6	Skeletal muscle	58.3585
Control	2 to 6	Skeletal muscle	99.0409
Control	2 to 6	Skeletal muscle	85.8605
Control	2 to 6	Skeletal muscle	26.4935
Control	2 to 6	Skeletal muscle	30.479
Control	2 to 6	Skeletal muscle	73.6996
Control	2 to 6	Skeletal muscle	91.7473
Control	2 to 6	Skeletal muscle	29.8649
Control	2 to 6	Skeletal muscle	77.3294
Control	2 to 6	Skeletal muscle	13.4428
Control	2 to 6	Skeletal muscle	62.9634
Control	2 to 6	Skeletal muscle	69.592
Control	2 to 6	Skeletal muscle	11.2469
Control	2 to 6	Skeletal muscle	2.35417
Control	2 to 6	Skeletal muscle	99.8047
Control	2 to 6	Skeletal muscle	95.891
Control	2 to 6	Skeletal muscle	64.9103
Control	2 to 6	Skeletal muscle	62.9257
Control	2 to 6	Skeletal muscle	57.2693
Control	2 to 6	Skeletal muscle	11.6364
Control	2 to 6	Skeletal muscle	94.754
Control	2 to 6	Skeletal muscle	20.5498
Control	2 to 6	Skeletal muscle	16.7572
Control	2 to 6	Skeletal muscle	43.7654
Control	2 to 6	Skeletal muscle	62.0453
Control	2 to 6	Skeletal muscle	59.4732
Control	2 to 6	Skeletal muscle	60.4319
Control	2 to 6	Skeletal muscle	28.935
Control	2 to 6	Skeletal muscle	91.2506
Control	2 to 6	Skeletal muscle	25.3734
Control	2 to 6	Skeletal muscle	20.6651
Control	2 to 6	Skeletal muscle	92.7688
Control	2 to 6	Skeletal muscle	12.8049
Control	2 to 6	Skeletal muscle	59.5132
Control	2 to 6	Skeletal muscle	55.9718
Control	2 to 6	Skeletal muscle	0.0444064
Control	2 to 6	Skeletal muscle	84.0818
Control	2 to 6	Skeletal muscle	11.1494
Control	2 to 6	Skeletal muscle	84.4747
Control	2 to 6	Skeletal muscle	98.499
Control	2 to 6	Skeletal muscle	5.46547
Control	2 to 6	Skeletal muscle	92.9739
Control	2 to 6	Skeletal muscle	73.3291
Control	2 to 6	Skeletal muscle	95.7438
Control	2 to 6	Skeletal muscle	43.9095
Control	2 to 6	Skeletal muscle	53.1937
Control	2 to 6	Skeletal muscle	99.1515
Control	2 to 6	Skeletal muscle	49.4236
Control	2 to 6	Skeletal muscle	97.1645
Control	2 to 6	Skeletal muscle	90.5821
Control	2 to 6	Skeletal muscle	57.2353
Control	2 to 6	Skeletal muscle	94.0832
Control	2 to 6	Skeletal muscle	15.2293
Control	2 to 6	Skeletal muscle	68.252
Control	2 to 6	Skeletal muscle	27.107
Control	2 to 6	Skeletal muscle	45.0693
Control	2 to 6	Skeletal muscle	52.9473
Control	2 to 6	Skeletal muscle	39.6465
Control	2 to 6	Skeletal muscle	25.3683
Control	2 to 6	Skeletal muscle	95.925
Control	2 to 6	Skeletal muscle	96.2139
Control	2 to 6	Skeletal muscle	58.2346
Control	2 to 6	Skeletal muscle	5.27106
Control	2 to 6	Skeletal muscle	87.4666
Control	2 to 6	Skeletal muscle	52.9778
Control	2 to 6	Skeletal muscle	80.1938
Control	2 to 6	Skeletal muscle	49.1194
Control	2 to 6	Skeletal muscle	91.2687
Control	2 to 6	Skeletal muscle	23.1301
Control	2 to 6	Skeletal muscle	97.7415
Control	2 to 6	Skeletal muscle	3.74102
Control	2 to 6	Skeletal muscle	87.1411
Control	2 to 6	Skeletal muscle	47.9629
Control	2 to 6	Skeletal muscle	89.4218
Control	2 to 6	Skeletal muscle	71.9157
Control	2 to 6	Skeletal muscle	67.6488
Control	2 to 6	Skeletal muscle	70.3404
Control	2 to 6	Skeletal muscle	93.3308
Control	2 to 6	Skeletal muscle	32.6012
Control	2 to 6	Skeletal muscle	49.0654
Control	2 to 6	Skeletal muscle	94.6658
Control	2 to 6	Skeletal muscle	23.769
Control	2 to 6	Skeletal muscle	36.2988
Control	2 to 6	Skeletal muscle	90.4898
Control	2 to 6	Skeletal muscle	89.5198
Control	2 to 6	Skeletal muscle	98.3778
Control	2 to 6	Skeletal muscle	68.9446
Control	2 to 6	Skeletal muscle	98.8005
Control	2 to 6	Skeletal muscle	33.7363
Control	2 to 6	Skeletal muscle	48.625
Control	2 to 6	Skeletal muscle	93.4824
Control	2 to 6	Skeletal muscle	29.5447
Control	2 to 6	Skeletal muscle	50.5702
Control	2 to 6	Skeletal muscle	52.7863
Control	2 to 6	Skeletal muscle	30.3554
Control	2 to 6	Skeletal muscle	49.4809
Control	2 to 6	Skeletal muscle	54.3829
Control	2 to 6	Skeletal muscle	67.4655
Control	2 to 6	Skeletal muscle	87.8288
Control	2 to 6	Skeletal muscle	77.8245
Control	2 to 6	Skeletal muscle	60.9188
Control	2 to 6	Skeletal muscle	84.1785
Control	2 to 6	Skeletal muscle	11.2445
Control	2 to 6	Skeletal muscle	27.9869
Control	2 to 6	Skeletal muscle	74.1907
Control	2 to 6	Skeletal muscle	70.3855
Control	2 to 6	Skeletal muscle	98.6093
Control	2 to 6	Skeletal muscle	8.56561
Control	2 to 6	Skeletal muscle	35.0265
Control	2 to 6	Skeletal muscle	88.9206
Control	2 to 6	Skeletal muscle	92.3655
Control	2 to 6	Skeletal muscle	81.3284
Control	2 to 6	Skeletal muscle	34.0692
Control	2 to 6	Skeletal muscle	62.3247
Control	2 to 6	Skeletal muscle	88.6815
Control	2 to 6	Skeletal muscle	88.9563
Control	2 to 6	Skeletal muscle	27.0314
Control	2 to 6	Skeletal muscle	78.4269
Control	2 to 6	Skeletal muscle	40.1756
Control	2 to 6	Skeletal muscle	61.8069
Control	2 to 6	Skeletal muscle	2.74897
Control	2 to 6	Skeletal muscle	69.3369
Control	2 to 6	Skeletal muscle	43.7325
Control	2 to 6	Skeletal muscle	54.3493
Control	2 to 6	Skeletal muscle	88.3734
Control	2 to 6	Skeletal muscle	53.7599
Control	2 to 6	Skeletal muscle	20.6907
Control	2 to 6	Skeletal muscle	75.9556
Control	2 to 6	Skeletal muscle	96.4291
Control	2 to 6	Skeletal muscle	54.3097
Control	2 to 6	Skeletal muscle	54.8116
Control	2 to 6	Skeletal muscle	31.8985
Control	2 to 6	Skeletal muscle	91.1236
Control	2 to 6	Skeletal muscle	34.9819
Control	2 to 6	Skeletal muscle	89.0919
Control	2 to 6	Skeletal muscle	63.3363
Control	2 to 6	Skeletal muscle	24.2319
Control	2 to 6	Skeletal muscle	90.4985
Control	2 to 6	Skeletal muscle	54.705
Control	2 to 6	Skeletal muscle	4.43376
Control	2 to 6	Skeletal muscle	95.7145
Control	2 to 6	Skeletal muscle	43.1954
Control	2 to 6	Skeletal muscle	54.7322
Control	2 to 6	Skeletal muscle	60.049
Control	2 to 6	Skeletal muscle	36.6742
Control	2 to 6	Skeletal muscle	30.0044
Control	2 to 6	Skeletal muscle	74.9538
Control	2 to 6	Skeletal muscle	49.5306
Control	2 to 6	Skeletal muscle	46.473
Control	2 to 6	Skeletal muscle	96.4606
Control	2 to 6	Skeletal muscle	8.17376
Control	2 to 6	Skeletal muscle	61.5771
Control	2 to 6	Skeletal muscle	71.216
Control	2 to 6	Skeletal muscle	32.8454
Control	2 to 6	Skeletal muscle	66.8672
Control	2 to 6	Skeletal muscle	97.2874
Control	2 to 6	Skeletal muscle	9.52453
Control	2 to 6	Skeletal muscle	3.64616
Control	2 to 6	Skeletal muscle	5.05293
Control	2 to 6	Skeletal muscle	82.2849
Control	2 to 6	Skeletal muscle	69.9542
Control	2 to 6	Skeletal muscle	43.9421
Control	2 to 6	Skeletal muscle	78.0347
Control	2 to 6	Skeletal muscle	22.2433
Control	2 to 6	Skeletal muscle	95.9149
Control	2 to 6	Skeletal muscle	9.08942
Control	2 to 6	Skeletal muscle	32.6405
Control	2 to 6	Skeletal muscle	22.1435
Control	2 to 6	Skeletal muscle	12.2694
Control	2 to 6	Skeletal muscle	83.9451
Control	2 to 6	Skeletal muscle	3.9878
Control	2 to 6	Skeletal muscle	15.2883
Control	2 to 6	Skeletal muscle	65.4919
Control	2 to 6	Skeletal muscle	3.25934
Control	2 to 6	Skeletal muscle	78.4485
Control	2 to 6	Skeletal muscle	32.4523
Control	2 to 6	Skeletal muscle	44.2588
Control	2 to 6	Skeletal muscle	4.98218
Control	2 to 6	Skeletal muscle	91.5756
Control	2 to 6	Skeletal muscle	35.8615
Control	2 to 6	Skeletal muscle	89.8533
Control	2 to 6	Skeletal muscle	44.3623
Control	2 to 6	Skeletal muscle	5.96744
Control	2 to 6	Skeletal muscle	85.1572
Control	2 to 6	Skeletal muscle	82.9806
Control	2 to 6	Skeletal muscle	10.7281
Control	2 to 6	Skeletal muscle	45.6622
Control	2 to 6	Skeletal muscle	0.658662
Control	2 to 6	Skeletal muscle	0.323216
Control	2 to 6	Skeletal muscle	97.6707
Control	2 to 6	Skeletal muscle	50.1623
Control	2 to 6	Skeletal muscle	80.5717
Control	2 to 6	Skeletal muscle	90.3491
Control	2 to 6	Skeletal muscle	47.4194
Control	2 to 6	Skeletal muscle	6.79371
Control	2 to 6	Skeletal muscle	3.41137
Control	2 to 6	Skeletal muscle	90.713
Control	2 to 6	Skeletal muscle	0.27475
Control	2 to 6	Skeletal muscle	61.2408
Control	2 to 6	Skeletal muscle	79.1446
Control	2 to 6	Skeletal muscle	23.38
Control	2 to 6	Skeletal muscle	74.7334
Control	2 to 6	Skeletal muscle	76.1331
Control	2 to 6	Skeletal muscle	91.6138
Control	2 to 6	Skeletal muscle	2.08874
Control	2 to 6	Skeletal muscle	27.0699
Control	2 to 6	Skeletal muscle	0.157753
Control	2 to 6	Skeletal muscle	29.5796
Control	2 to 6	Skeletal muscle	36.1302
Control	2 to 6	Skeletal muscle	88.3986
Control	2 to 6	Skeletal muscle	61.4299
Control	2 to 6	Skeletal muscle	77.6722
Control	2 to 6	Skeletal muscle	40.0235
Control	2 to 6	Skeletal muscle	90.5224
Control	2 to 6	Skeletal muscle	90.1193
Control	2 to 6	Skeletal muscle	58.5619
Control	2 to 6	Skeletal muscle	75.4566
Control	2 to 6	Skeletal muscle	35.3587
Control	2 to 6	Skeletal muscle	66.2887
Control	2 to 6	Skeletal muscle	68.0652
Control	2 to 6	Skeletal muscle	39.826
Control	2 to 6	Skeletal muscle	74.0317
Control	2 to 6	Skeletal muscle	5.92127
Control	2 to 6	Skeletal muscle	67.3286
Control	2 to 6	Skeletal muscle	20.9926
Control	2 to 6	Skeletal muscle	5.77054
Control	2 to 6	Skeletal muscle	59.2394
Control	2 to 6	Skeletal muscle	19.1422
Control	2 to 6	Skeletal muscle	3.14228
Control	2 to 6	Skeletal muscle	99.0531
Control	2 to 6	Skeletal muscle	13.0241
Control	2 to 6	Skeletal muscle	50.6294
Control	2 to 6	Skeletal muscle	57.7454
Control	2 to 6	Skeletal muscle	34.9065
Control	2 to 6	Skeletal muscle	83.2859
Control	2 to 6	Skeletal muscle	15.7999
Control	2 to 6	Skeletal muscle	38.3744
Control	2 to 6	Skeletal muscle	26.123
Control	2 to 6	Skeletal muscle	30.3417
Control	2 to 6	Skeletal muscle	35.5259
Control	2 to 6	Skeletal muscle	79.3596
Control	2 to 6	Skeletal muscle	12.019
Control	2 to 6	Skeletal muscle	35.7332
Control	2 to 6	Skeletal muscle	80.8235
Control	2 to 6	Skeletal muscle	95.6058
Control	2 to 6	Skeletal muscle	26.1605
Control	2 to 6	Skeletal muscle	2.61237
Control	2 to 6	Skeletal muscle	78.6493
Control	2 to 6	Skeletal muscle	58.5527
Control	2 to 6	Skeletal muscle	13.1266
Control	2 to 6	Skeletal muscle	78.5798
Control	2 to 6	Skeletal muscle	3.61859
Control	2 to 6	Skeletal muscle	71.1544
Control	2 to 6	Skeletal muscle	67.7428
Control	2 to 6	Skeletal muscle	74.1838
Control	2 to 6	Skeletal muscle	15.7465
Control	2 to 6	Skeletal muscle	13.1968
Control	2 to 6	Skeletal muscle	87.6066
Control	2 to 6	Skeletal muscle	88.6723
Control	2 to 6	Skeletal muscle	1.72282
Control	2 to 6	Skeletal muscle	1.02854
Control	2 to 6	Skeletal muscle	32.9211
Control	2 to 6	Skeletal muscle	63.5869
Control	2 to 6	Skeletal muscle	95.6942
Control	2 to 6	Skeletal muscle	23.9062
Control	2 to 6	Skeletal muscle	14.3754
Control	2 to 6	Skeletal muscle	9.47831
Control	2 to 6	Skeletal muscle	10.8486
Control	2 to 6	Skeletal muscle	37.7639
Control	2 to 6	Skeletal muscle	18.8419
Control	2 to 6	Skeletal muscle	18.2977
Control	2 to 6	Skeletal muscle	24.1093
Control	2 to 6	Skeletal muscle	32.577
Control	2 to 6	Skeletal muscle	34.0842
Control	2 to 6	Skeletal muscle	64.6627
Control	2 to 6	Skeletal muscle	29.7057
Control	2 to 6	Skeletal muscle	64.6704
Control	2 to 6	Skeletal muscle	91.8895
Control	2 to 6	Skeletal muscle	66.766
Control	2 to 6	Skeletal muscle	52.6883
Control	2 to 6	Subcutaneous adipose tissue	20.7537
Control	2 to 6	Subcutaneous adipose tissue	34.4588
Control	2 to 6	Subcutaneous adipose tissue	28.1916
Control	2 to 6	Subcutaneous adipose tissue	60.4028
Control	2 to 6	Subcutaneous adipose tissue	83.0881
Control	2 to 6	Subcutaneous adipose tissue	64.3628
Control	2 to 6	Subcutaneous adipose tissue	32.8108
Control	2 to 6	Subcutaneous adipose tissue	32.5019
Control	2 to 6	Subcutaneous adipose tissue	91.0598
Control	2 to 6	Subcutaneous adipose tissue	32.8063
Control	2 to 6	Subcutaneous adipose tissue	82.3225
Control	2 to 6	Subcutaneous adipose tissue	56.7645
Control	2 to 6	Subcutaneous adipose tissue	56.837
Control	2 to 6	Subcutaneous adipose tissue	90.3757
Control	2 to 6	Subcutaneous adipose tissue	32.7155
Control	2 to 6	Subcutaneous adipose tissue	38.8625
Control	2 to 6	Subcutaneous adipose tissue	3.23009
Control	2 to 6	Subcutaneous adipose tissue	61.5721
Control	2 to 6	Subcutaneous adipose tissue	87.4039
Control	2 to 6	Subcutaneous adipose tissue	85.6624
Control	2 to 6	Subcutaneous adipose tissue	53.789
Control	2 to 6	Subcutaneous adipose tissue	46.7149
Control	2 to 6	Subcutaneous adipose tissue	68.145
Control	2 to 6	Subcutaneous adipose tissue	21.9464
Control	2 to 6	Subcutaneous adipose tissue	40.433
Control	2 to 6	Subcutaneous adipose tissue	8.86369
Control	2 to 6	Subcutaneous adipose tissue	11.9847
Control	2 to 6	Subcutaneous adipose tissue	49.3979
Control	2 to 6	Subcutaneous adipose tissue	79.1016
Control	2 to 6	Subcutaneous adipose tissue	45.6445
Control	2 to 6	Subcutaneous adipose tissue	89.7924
Control	2 to 6	Subcutaneous adipose tissue	52.9937
Control	2 to 6	Subcutaneous adipose tissue	56.3454
Control	2 to 6	Subcutaneous adipose tissue	20.9992
Control	2 to 6	Subcutaneous adipose tissue	92.6732
Control	2 to 6	Subcutaneous adipose tissue	42.9739
Control	2 to 6	Subcutaneous adipose tissue	80.1965
Control	2 to 6	Subcutaneous adipose tissue	21.8595
Control	2 to 6	Subcutaneous adipose tissue	73.385
Control	2 to 6	Subcutaneous adipose tissue	88.21
Control	2 to 6	Subcutaneous adipose tissue	57.5833
Control	2 to 6	Subcutaneous adipose tissue	15.6721
Control	2 to 6	Subcutaneous adipose tissue	87.7357
Control	2 to 6	Subcutaneous adipose tissue	72.7106
Control	2 to 6	Subcutaneous adipose tissue	52.1854
Control	2 to 6	Subcutaneous adipose tissue	64.8044
Control	2 to 6	Subcutaneous adipose tissue	34.057
Control	2 to 6	Subcutaneous adipose tissue	64.7748
Control	2 to 6	Subcutaneous adipose tissue	3.55358
Control	2 to 6	Subcutaneous adipose tissue	53.0164
Control	2 to 6	Subcutaneous adipose tissue	26.0096
Control	2 to 6	Subcutaneous adipose tissue	65.5804
Control	2 to 6	Subcutaneous adipose tissue	63.5287
Control	2 to 6	Subcutaneous adipose tissue	91.2489
Control	2 to 6	Subcutaneous adipose tissue	9.32011
Control	2 to 6	Subcutaneous adipose tissue	66.6665
Control	2 to 6	Subcutaneous adipose tissue	54.2434
Control	2 to 6	Subcutaneous adipose tissue	22.425
Control	2 to 6	Subcutaneous adipose tissue	12.3957
Control	2 to 6	Subcutaneous adipose tissue	71.9573
Control	2 to 6	Subcutaneous adipose tissue	37.0689
Control	2 to 6	Subcutaneous adipose tissue	5.72541
Control	2 to 6	Subcutaneous adipose tissue	1.69631
Control	2 to 6	Subcutaneous adipose tissue	62.6737
Control	2 to 6	Subcutaneous adipose tissue	5.49255
Control	2 to 6	Subcutaneous adipose tissue	80.3988
Control	2 to 6	Subcutaneous adipose tissue	65.7861
Control	2 to 6	Subcutaneous adipose tissue	33.6545
Control	2 to 6	Subcutaneous adipose tissue	3.27279
Control	2 to 6	Subcutaneous adipose tissue	96.3991
Control	2 to 6	Subcutaneous adipose tissue	41.2277
Control	2 to 6	Subcutaneous adipose tissue	58.4546
Control	2 to 6	Subcutaneous adipose tissue	5.66247
Control	2 to 6	Subcutaneous adipose tissue	24.9348
Control	2 to 6	Subcutaneous adipose tissue	19.4421
Control	2 to 6	Subcutaneous adipose tissue	95.7328
Control	2 to 6	Subcutaneous adipose tissue	92.4519
Control	2 to 6	Subcutaneous adipose tissue	96.9574
Control	2 to 6	Subcutaneous adipose tissue	37.4421
Control	2 to 6	Subcutaneous adipose tissue	18.7628
Control	2 to 6	Subcutaneous adipose tissue	67.0507
Control	2 to 6	Subcutaneous adipose tissue	10.5836
Control	2 to 6	Subcutaneous adipose tissue	24.0078
Control	2 to 6	Subcutaneous adipose tissue	37.2384
Control	2 to 6	Subcutaneous adipose tissue	74.1719
Control	2 to 6	Subcutaneous adipose tissue	64.9553
Control	2 to 6	Subcutaneous adipose tissue	44.0524
Control	2 to 6	Subcutaneous adipose tissue	85.9756
Control	2 to 6	Subcutaneous adipose tissue	21.471
Control	2 to 6	Subcutaneous adipose tissue	10.7991
Control	2 to 6	Subcutaneous adipose tissue	17.9975
Control	2 to 6	Subcutaneous adipose tissue	47.7376
Control	2 to 6	Subcutaneous adipose tissue	89.5284
Control	2 to 6	Subcutaneous adipose tissue	91.1414
Control	2 to 6	Subcutaneous adipose tissue	36.7778
Control	2 to 6	Subcutaneous adipose tissue	42.0115
Control	2 to 6	Subcutaneous adipose tissue	94.9118
Control	2 to 6	Subcutaneous adipose tissue	53.8683
Control	2 to 6	Subcutaneous adipose tissue	61.0107
Control	2 to 6	Subcutaneous adipose tissue	44.2187
Control	2 to 6	Subcutaneous adipose tissue	42.0043
Control	2 to 6	Subcutaneous adipose tissue	49.2513
Control	2 to 6	Subcutaneous adipose tissue	62.9276
Control	2 to 6	Subcutaneous adipose tissue	79.9568
Control	2 to 6	Subcutaneous adipose tissue	1.53335
Control	2 to 6	Subcutaneous adipose tissue	7.35206
Control	2 to 6	Subcutaneous adipose tissue	48.991
Control	2 to 6	Subcutaneous adipose tissue	70.5193
Control	2 to 6	Subcutaneous adipose tissue	65.8806
Control	2 to 6	Subcutaneous adipose tissue	15.0531
Control	2 to 6	Subcutaneous adipose tissue	94.1475
Control	2 to 6	Subcutaneous adipose tissue	73.0056
Control	2 to 6	Subcutaneous adipose tissue	47.5773
Control	2 to 6	Subcutaneous adipose tissue	53.5193
Control	2 to 6	Subcutaneous adipose tissue	28.0387
Control	2 to 6	Subcutaneous adipose tissue	95.6876
Control	2 to 6	Subcutaneous adipose tissue	21.4535
Control	2 to 6	Subcutaneous adipose tissue	4.91682
Control	2 to 6	Subcutaneous adipose tissue	58.6772
Control	2 to 6	Subcutaneous adipose tissue	63.8213
Control	2 to 6	Subcutaneous adipose tissue	37.9022
[truncated: 3,247 more rows]

## Sheet: Figure 3 panel A
Figure 3, panel A
Body mass index (BMI) in cases and controls by time to pancreatic cancer diagnosis
Case control status	Time to cancer diagnosis (months)	BMI (kg/m2)
Case	18 to 36	16.7426
Case	18 to 36	19.6997
Case	18 to 36	20.1776
Case	18 to 36	20.653
Case	18 to 36	20.9213
Case	18 to 36	21.0986
Case	18 to 36	21.111
Case	18 to 36	21.6524
Case	18 to 36	21.8549
Case	18 to 36	21.9153
Case	18 to 36	22.2601
Case	18 to 36	22.4851
Case	18 to 36	22.8211
Case	18 to 36	23.2054
Case	18 to 36	23.3299
Case	18 to 36	23.3574
Case	18 to 36	23.3651
Case	18 to 36	23.5213
Case	18 to 36	23.7973
Case	18 to 36	23.8397
Case	18 to 36	23.8477
Case	18 to 36	23.9212
Case	18 to 36	23.9841
Case	18 to 36	24.0268
Case	18 to 36	24.2069
Case	18 to 36	24.2244
Case	18 to 36	24.4141
Case	18 to 36	24.5851
Case	18 to 36	24.6295
Case	18 to 36	24.845
Case	18 to 36	24.9113
Case	18 to 36	25.1128
Case	18 to 36	25.2356
Case	18 to 36	25.3538
Case	18 to 36	25.3538
Case	18 to 36	25.4267
Case	18 to 36	25.4832
Case	18 to 36	25.563
Case	18 to 36	25.8202
Case	18 to 36	25.8476
Case	18 to 36	25.8857
Case	18 to 36	25.9952
Case	18 to 36	26.0137
Case	18 to 36	26.1375
Case	18 to 36	26.3499
Case	18 to 36	26.3851
Case	18 to 36	26.4919
Case	18 to 36	26.4965
Case	18 to 36	26.6217
Case	18 to 36	26.6812
Case	18 to 36	27.1428
Case	18 to 36	27.149
Case	18 to 36	27.2155
Case	18 to 36	27.2715
Case	18 to 36	27.3053
Case	18 to 36	27.4963
Case	18 to 36	27.9035
Case	18 to 36	27.9477
Case	18 to 36	27.9757
Case	18 to 36	28.1188
Case	18 to 36	28.1714
Case	18 to 36	28.217
Case	18 to 36	28.217
Case	18 to 36	28.2733
Case	18 to 36	28.5264
Case	18 to 36	28.5358
Case	18 to 36	28.6076
Case	18 to 36	28.7024
Case	18 to 36	28.7632
Case	18 to 36	28.9299
Case	18 to 36	28.9964
Case	18 to 36	29.0786
Case	18 to 36	29.0786
Case	18 to 36	29.2064
Case	18 to 36	29.4663
Case	18 to 36	29.6052
Case	18 to 36	29.6456
Case	18 to 36	29.8282
Case	18 to 36	30.0082
Case	18 to 36	30.3022
Case	18 to 36	30.3125
Case	18 to 36	30.443
Case	18 to 36	30.5341
Case	18 to 36	30.5426
Case	18 to 36	30.6837
Case	18 to 36	30.6962
Case	18 to 36	30.7181
Case	18 to 36	30.9244
Case	18 to 36	31.0274
Case	18 to 36	31.121
Case	18 to 36	31.3164
Case	18 to 36	31.382
Case	18 to 36	31.3879
Case	18 to 36	31.5018
Case	18 to 36	31.5743
Case	18 to 36	31.9011
Case	18 to 36	32.127
Case	18 to 36	32.2421
Case	18 to 36	32.4995
Case	18 to 36	32.5675
Case	18 to 36	33.0562
Case	18 to 36	33.0822
Case	18 to 36	33.0837
Case	18 to 36	33.202
Case	18 to 36	33.4999
Case	18 to 36	33.8624
Case	18 to 36	34.072
Case	18 to 36	34.1124
Case	18 to 36	34.467
Case	18 to 36	34.4831
Case	18 to 36	34.5002
Case	18 to 36	34.5066
Case	18 to 36	34.5678
Case	18 to 36	34.5734
Case	18 to 36	35.0765
Case	18 to 36	35.1053
Case	18 to 36	35.1308
Case	18 to 36	35.1485
Case	18 to 36	35.2826
Case	18 to 36	36.5462
Case	18 to 36	36.5574
Case	18 to 36	36.9443
Case	18 to 36	37.3778
Case	18 to 36	37.5426
Case	18 to 36	37.6265
Case	18 to 36	37.7381
Case	18 to 36	37.7832
Case	18 to 36	38.5006
Case	18 to 36	38.6099
Case	18 to 36	39.0059
Case	18 to 36	39.323
Case	18 to 36	39.3498
Case	18 to 36	39.5145
Case	18 to 36	39.807
Case	18 to 36	40.2877
Case	18 to 36	40.5039
Case	18 to 36	40.7235
Case	18 to 36	40.7235
Case	18 to 36	44.2374
Case	18 to 36	44.8602
Case	18 to 36	48.1894
Case	18 to 36	57.3485
Case	2 to 6	16.4483
Case	2 to 6	17.3912
Case	2 to 6	17.7122
Case	2 to 6	18.0933
Case	2 to 6	19.6978
Case	2 to 6	19.8185
Case	2 to 6	20.0914
Case	2 to 6	20.1371
Case	2 to 6	20.5667
Case	2 to 6	20.6588
Case	2 to 6	20.769
Case	2 to 6	20.9861
Case	2 to 6	21.0225
Case	2 to 6	21.3148
Case	2 to 6	21.3192
Case	2 to 6	21.458
Case	2 to 6	21.5574
Case	2 to 6	21.9678
Case	2 to 6	21.9851
Case	2 to 6	22.1033
Case	2 to 6	22.1708
Case	2 to 6	22.2156
Case	2 to 6	22.2774
Case	2 to 6	22.4851
Case	2 to 6	22.517
Case	2 to 6	22.517
Case	2 to 6	22.5184
Case	2 to 6	22.6167
Case	2 to 6	22.6965
Case	2 to 6	22.7087
Case	2 to 6	23.1066
Case	2 to 6	23.4845
Case	2 to 6	23.586
Case	2 to 6	23.5941
Case	2 to 6	23.8372
Case	2 to 6	23.8911
Case	2 to 6	24.0268
Case	2 to 6	24.1038
Case	2 to 6	24.1507
Case	2 to 6	24.2198
Case	2 to 6	24.3137
Case	2 to 6	24.3191
Case	2 to 6	24.5017
Case	2 to 6	24.5849
Case	2 to 6	24.6539
Case	2 to 6	24.6784
Case	2 to 6	24.6804
Case	2 to 6	24.7395
Case	2 to 6	24.7604
Case	2 to 6	24.8017
Case	2 to 6	24.9583
Case	2 to 6	25.2549
Case	2 to 6	25.3326
Case	2 to 6	25.4651
Case	2 to 6	25.4929
Case	2 to 6	25.5125
Case	2 to 6	25.618
Case	2 to 6	25.6291
Case	2 to 6	25.8476
Case	2 to 6	25.8503
Case	2 to 6	26.1933
Case	2 to 6	26.4967
Case	2 to 6	26.5444
Case	2 to 6	26.5683
Case	2 to 6	26.6937
Case	2 to 6	27.2847
Case	2 to 6	27.491
Case	2 to 6	27.4918
Case	2 to 6	27.503
Case	2 to 6	27.5521
Case	2 to 6	27.6816
Case	2 to 6	27.7874
Case	2 to 6	27.8684
Case	2 to 6	27.9892
Case	2 to 6	27.995
Case	2 to 6	28.0468
Case	2 to 6	28.1337
Case	2 to 6	28.2385
Case	2 to 6	28.3165
Case	2 to 6	28.4938
Case	2 to 6	28.5713
Case	2 to 6	28.6155
Case	2 to 6	28.9137
Case	2 to 6	28.917
Case	2 to 6	29.2282
Case	2 to 6	29.2736
Case	2 to 6	29.3564
Case	2 to 6	29.6912
Case	2 to 6	29.7278
Case	2 to 6	29.7814
Case	2 to 6	29.7863
Case	2 to 6	30.1467
Case	2 to 6	30.1827
Case	2 to 6	30.3232
Case	2 to 6	30.5412
Case	2 to 6	30.7526
Case	2 to 6	30.7752
Case	2 to 6	30.9879
Case	2 to 6	31.0156
Case	2 to 6	31.0928
Case	2 to 6	31.409
Case	2 to 6	31.4973
Case	2 to 6	31.5686
Case	2 to 6	31.8195
Case	2 to 6	32.5788
Case	2 to 6	32.9199
Case	2 to 6	32.9688
Case	2 to 6	33.0204
Case	2 to 6	33.1522
Case	2 to 6	33.2872
Case	2 to 6	34.0572
Case	2 to 6	34.7542
Case	2 to 6	34.9538
Case	2 to 6	35.1781
Case	2 to 6	35.2778
Case	2 to 6	35.4599
Case	2 to 6	35.6542
Case	2 to 6	35.8489
Case	2 to 6	35.918
Case	2 to 6	36.1302
Case	2 to 6	36.3192
Case	2 to 6	36.8287
Case	2 to 6	37.0556
Case	2 to 6	37.9637
Case	2 to 6	38.4436
Case	2 to 6	39.2844
Case	2 to 6	40.2877
Case	2 to 6	42.5673
Case	2 to 6	44.4922
Case	2 to 6	46.051
Case	2 to 6	48.8325
Case	2 to 6	51.6952
Case	36 to 60	18.8114
Case	36 to 60	19.0107
Case	36 to 60	19.7088
Case	36 to 60	20.2921
Case	36 to 60	20.5597
Case	36 to 60	20.5597
Case	36 to 60	20.8196
Case	36 to 60	21.4753
Case	36 to 60	21.5419
Case	36 to 60	21.9382
Case	36 to 60	22.0107
Case	36 to 60	22.1545
Case	36 to 60	22.1624
Case	36 to 60	22.2316
Case	36 to 60	22.6802
Case	36 to 60	23.4553
Case	36 to 60	23.6468
Case	36 to 60	23.8918
Case	36 to 60	24.2321
Case	36 to 60	24.2321
Case	36 to 60	24.3787
Case	36 to 60	24.5018
Case	36 to 60	24.6101
Case	36 to 60	25.3908
Case	36 to 60	25.4964
Case	36 to 60	25.4964
Case	36 to 60	25.6291
Case	36 to 60	25.8503
Case	36 to 60	26.0413
Case	36 to 60	26.0611
Case	36 to 60	26.2715
Case	36 to 60	26.4247
Case	36 to 60	26.649
Case	36 to 60	26.8555
Case	36 to 60	26.9235
Case	36 to 60	26.9256
Case	36 to 60	26.9948
Case	36 to 60	27.0815
Case	36 to 60	27.3015
Case	36 to 60	27.4493
Case	36 to 60	27.4959
Case	36 to 60	27.4985
Case	36 to 60	27.5066
Case	36 to 60	27.5454
Case	36 to 60	27.6587
Case	36 to 60	27.7862
Case	36 to 60	27.8149
Case	36 to 60	27.8416
Case	36 to 60	27.8498
Case	36 to 60	27.8817
Case	36 to 60	27.9889
Case	36 to 60	28.0214
Case	36 to 60	28.0381
Case	36 to 60	28.169
Case	36 to 60	28.2056
Case	36 to 60	28.3379
Case	36 to 60	28.3707
Case	36 to 60	28.3873
Case	36 to 60	28.4998
Case	36 to 60	28.5425
Case	36 to 60	28.5939
Case	36 to 60	28.6171
Case	36 to 60	28.6477
Case	36 to 60	28.7225
Case	36 to 60	28.7225
Case	36 to 60	28.8544
Case	36 to 60	28.8998
Case	36 to 60	28.9016
Case	36 to 60	29.0225
Case	36 to 60	29.0245
Case	36 to 60	29.5328
Case	36 to 60	29.5415
Case	36 to 60	29.804
Case	36 to 60	29.8136
Case	36 to 60	29.8652
Case	36 to 60	29.9014
Case	36 to 60	30.1526
Case	36 to 60	30.2711
Case	36 to 60	30.5407
Case	36 to 60	30.7181
Case	36 to 60	30.8501
Case	36 to 60	31.3241
Case	36 to 60	31.3779
Case	36 to 60	31.4973
Case	36 to 60	31.5085
Case	36 to 60	31.6286
Case	36 to 60	31.7384
Case	36 to 60	31.7834
Case	36 to 60	31.9649
Case	36 to 60	31.9674
Case	36 to 60	32.0364
Case	36 to 60	32.297
Case	36 to 60	32.4458
Case	36 to 60	32.5066
Case	36 to 60	32.5701
Case	36 to 60	32.8873
Case	36 to 60	33.0032
Case	36 to 60	33.0349
Case	36 to 60	33.7977
Case	36 to 60	33.9217
Case	36 to 60	34.0409
Case	36 to 60	34.3307
Case	36 to 60	34.7507
Case	36 to 60	34.8103
Case	36 to 60	34.9578
Case	36 to 60	35.5063
Case	36 to 60	35.8427
Case	36 to 60	36.0267
Case	36 to 60	36.1624
Case	36 to 60	36.4939
Case	36 to 60	36.9957
Case	36 to 60	37.133
Case	36 to 60	37.3452
Case	36 to 60	37.8372
Case	36 to 60	38.4968
Case	36 to 60	38.9592
Case	36 to 60	39.1903
Case	36 to 60	39.568
Case	36 to 60	39.6606
Case	36 to 60	40.1309
Case	36 to 60	40.7171
Case	36 to 60	43.1283
Case	36 to 60	43.2661
Case	36 to 60	44.2528
Case	36 to 60	46.0978
Case	36 to 60	53.9459
Case	6 to 18	15.941
Case	6 to 18	18.9706
Case	6 to 18	19.07
Case	6 to 18	19.4381
Case	6 to 18	19.5473
Case	6 to 18	20.1005
Case	6 to 18	20.9301
Case	6 to 18	21.284
Case	6 to 18	21.6331
Case	6 to 18	22.3874
Case	6 to 18	22.4851
Case	6 to 18	22.5421
Case	6 to 18	22.7212
Case	6 to 18	22.7947
Case	6 to 18	22.8648
Case	6 to 18	23.0333
Case	6 to 18	23.7032
Case	6 to 18	23.8289
Case	6 to 18	23.8708
Case	6 to 18	23.9009
Case	6 to 18	24.298
Case	6 to 18	24.3347
Case	6 to 18	24.4031
Case	6 to 18	24.4141
Case	6 to 18	24.4381
Case	6 to 18	24.5018
Case	6 to 18	24.6295
Case	6 to 18	24.6837
Case	6 to 18	24.8201
Case	6 to 18	25.2471
Case	6 to 18	25.2893
Case	6 to 18	25.4859
Case	6 to 18	25.9388
Case	6 to 18	25.9583
Case	6 to 18	26.1728
Case	6 to 18	26.4103
Case	6 to 18	26.4674
Case	6 to 18	26.5025
Case	6 to 18	26.5256
Case	6 to 18	26.5423
Case	6 to 18	26.6772
Case	6 to 18	26.7694
Case	6 to 18	26.9294
Case	6 to 18	27.0705
Case	6 to 18	27.0889
Case	6 to 18	27.2909
Case	6 to 18	27.4332
Case	6 to 18	27.5018
Case	6 to 18	27.5056
Case	6 to 18	28.1584
Case	6 to 18	28.164
Case	6 to 18	28.2349
Case	6 to 18	28.3037
Case	6 to 18	28.3473
Case	6 to 18	28.3679
Case	6 to 18	28.5064
Case	6 to 18	28.7629
Case	6 to 18	28.8076
Case	6 to 18	29.0346
Case	6 to 18	29.1533
Case	6 to 18	29.2194
Case	6 to 18	29.2655
Case	6 to 18	29.3831
Case	6 to 18	29.3991
Case	6 to 18	29.4178
Case	6 to 18	29.5026
Case	6 to 18	29.601
Case	6 to 18	29.6565
Case	6 to 18	29.6848
Case	6 to 18	29.7237
Case	6 to 18	29.8334
Case	6 to 18	29.8874
Case	6 to 18	29.9002
Case	6 to 18	30.2549
Case	6 to 18	30.371
Case	6 to 18	30.5033
Case	6 to 18	30.6512
Case	6 to 18	30.6873
Case	6 to 18	30.7366
Case	6 to 18	30.9072
Case	6 to 18	31.1846
Case	6 to 18	31.35
Case	6 to 18	31.3571
Case	6 to 18	31.5125
Case	6 to 18	31.7384
Case	6 to 18	31.8255
Case	6 to 18	31.9552
Case	6 to 18	32.0364
Case	6 to 18	32.0916
Case	6 to 18	32.2872
Case	6 to 18	32.5201
Case	6 to 18	32.7768
Case	6 to 18	33.1922
Case	6 to 18	34.0168
Case	6 to 18	34.2798
Case	6 to 18	34.3961
Case	6 to 18	34.6599
Case	6 to 18	34.8439
Case	6 to 18	34.9936
Case	6 to 18	35.1546
Case	6 to 18	35.4723
Case	6 to 18	35.5047
Case	6 to 18	35.6002
Case	6 to 18	35.899
Case	6 to 18	35.9724
Case	6 to 18	36.0645
Case	6 to 18	36.2759
Case	6 to 18	36.2949
Case	6 to 18	36.9226
Case	6 to 18	36.9443
Case	6 to 18	37.4983
Case	6 to 18	37.6957
Case	6 to 18	37.8534
Case	6 to 18	39.2442
Case	6 to 18	39.5145
Case	6 to 18	40.6583
Case	6 to 18	48.2394
Case	6 to 18	53.8301
Control	18 to 36	14.5666
Control	18 to 36	15.5605
Control	18 to 36	17.6087
Control	18 to 36	18.366
Control	18 to 36	18.5983
Control	18 to 36	18.8018
Control	18 to 36	19.0031
Control	18 to 36	19.1483
Control	18 to 36	19.1483
Control	18 to 36	19.1989
Control	18 to 36	19.313
Control	18 to 36	19.4923
Control	18 to 36	19.5952
Control	18 to 36	19.6246
Control	18 to 36	19.6756
Control	18 to 36	19.784
Control	18 to 36	19.8438
Control	18 to 36	19.9688
Control	18 to 36	20.0833
Control	18 to 36	20.1311
Control	18 to 36	20.1792
Control	18 to 36	20.2155
Control	18 to 36	20.3408
Control	18 to 36	20.4246
Control	18 to 36	20.4674
Control	18 to 36	20.5514
Control	18 to 36	20.5676
Control	18 to 36	20.6163
Control	18 to 36	20.7881
Control	18 to 36	20.8053
Control	18 to 36	20.8194
Control	18 to 36	20.9114
Control	18 to 36	20.9861
Control	18 to 36	21.012
Control	18 to 36	21.1388
Control	18 to 36	21.2898
Control	18 to 36	21.4532
Control	18 to 36	21.6187
Control	18 to 36	21.6462
Control	18 to 36	21.7274
Control	18 to 36	21.7288
Control	18 to 36	21.7443
Control	18 to 36	21.8189
Control	18 to 36	21.8959
Control	18 to 36	21.9291
Control	18 to 36	21.93
Control	18 to 36	21.9466
Control	18 to 36	21.9477
Control	18 to 36	21.9762
Control	18 to 36	22.1974
Control	18 to 36	22.232
Control	18 to 36	22.2659
Control	18 to 36	22.2812
Control	18 to 36	22.3161
Control	18 to 36	22.3186
Control	18 to 36	22.3483
Control	18 to 36	22.3979
Control	18 to 36	22.4487
Control	18 to 36	22.4551
Control	18 to 36	22.461
Control	18 to 36	22.4794
Control	18 to 36	22.4851
Control	18 to 36	22.6731
Control	18 to 36	22.6908
Control	18 to 36	22.6997
Control	18 to 36	22.7304
Control	18 to 36	22.8816
Control	18 to 36	22.978
Control	18 to 36	22.9961
Control	18 to 36	23.0215
Control	18 to 36	23.0662
Control	18 to 36	23.1009
Control	18 to 36	23.1012
Control	18 to 36	23.1556
Control	18 to 36	23.1812
Control	18 to 36	23.1933
Control	18 to 36	23.2668
Control	18 to 36	23.3892
Control	18 to 36	23.4323
Control	18 to 36	23.4398
Control	18 to 36	23.444
Control	18 to 36	23.4856
Control	18 to 36	23.5142
Control	18 to 36	23.6489
Control	18 to 36	23.6954
Control	18 to 36	23.7118
Control	18 to 36	23.7344
Control	18 to 36	23.7608
Control	18 to 36	23.7637
Control	18 to 36	23.7718
Control	18 to 36	23.7984
Control	18 to 36	23.8276
Control	18 to 36	23.8384
Control	18 to 36	23.8397
Control	18 to 36	23.8397
Control	18 to 36	23.887
Control	18 to 36	23.9218
Control	18 to 36	23.9997
Control	18 to 36	24.0523
Control	18 to 36	24.0565
Control	18 to 36	24.0606
Control	18 to 36	24.103
Control	18 to 36	24.1184
Control	18 to 36	24.1412
Control	18 to 36	24.3039
Control	18 to 36	24.3277
Control	18 to 36	24.3418
Control	18 to 36	24.3879
Control	18 to 36	24.3879
Control	18 to 36	24.3959
Control	18 to 36	24.5003
Control	18 to 36	24.5005
Control	18 to 36	24.5017
Control	18 to 36	24.5543
Control	18 to 36	24.5577
Control	18 to 36	24.563
Control	18 to 36	24.5698
Control	18 to 36	24.633
Control	18 to 36	24.7825
Control	18 to 36	24.7853
Control	18 to 36	24.8015
Control	18 to 36	24.8114
Control	18 to 36	24.8968
Control	18 to 36	24.9169
Control	18 to 36	24.9582
Control	18 to 36	24.9607
Control	18 to 36	24.9791
Control	18 to 36	24.9835
Control	18 to 36	25.0831
Control	18 to 36	25.1124
Control	18 to 36	25.122
Control	18 to 36	25.1269
Control	18 to 36	25.1312
Control	18 to 36	25.1322
Control	18 to 36	25.263
Control	18 to 36	25.3476
Control	18 to 36	25.376
Control	18 to 36	25.4148
Control	18 to 36	25.4207
Control	18 to 36	25.4954
Control	18 to 36	25.5056
Control	18 to 36	25.5123
Control	18 to 36	25.563
Control	18 to 36	25.567
Control	18 to 36	25.6195
Control	18 to 36	25.6849
Control	18 to 36	25.7084
Control	18 to 36	25.7531
Control	18 to 36	25.7679
Control	18 to 36	25.7971
Control	18 to 36	25.8214
Control	18 to 36	25.8252
Control	18 to 36	25.8252
Control	18 to 36	25.8488
Control	18 to 36	25.8656
Control	18 to 36	25.9212
Control	18 to 36	25.9874
Control	18 to 36	25.9988
Control	18 to 36	26.037
Control	18 to 36	26.0461
Control	18 to 36	26.0868
Control	18 to 36	26.0916
Control	18 to 36	26.1051
Control	18 to 36	26.1311
Control	18 to 36	26.1523
Control	18 to 36	26.1548
Control	18 to 36	26.1707
Control	18 to 36	26.1777
Control	18 to 36	26.1939
Control	18 to 36	26.2552
Control	18 to 36	26.2782
Control	18 to 36	26.351
Control	18 to 36	26.393
Control	18 to 36	26.4103
Control	18 to 36	26.4159
Control	18 to 36	26.4453
Control	18 to 36	26.4763
Control	18 to 36	26.523
Control	18 to 36	26.5445
Control	18 to 36	26.5449
Control	18 to 36	26.5538
Control	18 to 36	26.5854
Control	18 to 36	26.605
Control	18 to 36	26.6157
Control	18 to 36	26.6181
Control	18 to 36	26.6234
Control	18 to 36	26.6293
Control	18 to 36	26.6323
Control	18 to 36	26.7165
Control	18 to 36	26.7769
Control	18 to 36	26.7839
Control	18 to 36	26.8169
Control	18 to 36	26.8623
Control	18 to 36	26.9948
Control	18 to 36	27.0436
Control	18 to 36	27.0744
Control	18 to 36	27.0779
Control	18 to 36	27.0936
Control	18 to 36	27.2366
Control	18 to 36	27.2369
Control	18 to 36	27.3573
Control	18 to 36	27.3932
Control	18 to 36	27.4039
Control	18 to 36	27.4205
Control	18 to 36	27.43
Control	18 to 36	27.4305
Control	18 to 36	27.4332
Control	18 to 36	27.4477
Control	18 to 36	27.4597
Control	18 to 36	27.4883
Control	18 to 36	27.4963
Control	18 to 36	27.5066
Control	18 to 36	27.5069
Control	18 to 36	27.5071
Control	18 to 36	27.5202
Control	18 to 36	27.5206
Control	18 to 36	27.5403
Control	18 to 36	27.5476
Control	18 to 36	27.5521
Control	18 to 36	27.5616
Control	18 to 36	27.614
Control	18 to 36	27.6578
Control	18 to 36	27.692
Control	18 to 36	27.7198
Control	18 to 36	27.8149
Control	18 to 36	27.8444
Control	18 to 36	27.8769
Control	18 to 36	27.8859
Control	18 to 36	27.9026
Control	18 to 36	27.9191
Control	18 to 36	28.0747
Control	18 to 36	28.1269
Control	18 to 36	28.1371
Control	18 to 36	28.1531
Control	18 to 36	28.1584
Control	18 to 36	28.1739
Control	18 to 36	28.1817
Control	18 to 36	28.192
Control	18 to 36	28.217
Control	18 to 36	28.2708
Control	18 to 36	28.3146
Control	18 to 36	28.3235
Control	18 to 36	28.3679
Control	18 to 36	28.3751
Control	18 to 36	28.4037
Control	18 to 36	28.4504
Control	18 to 36	28.4969
Control	18 to 36	28.5042
Control	18 to 36	28.5071
Control	18 to 36	28.5306
Control	18 to 36	28.5498
Control	18 to 36	28.5581
Control	18 to 36	28.5599
Control	18 to 36	28.6003
Control	18 to 36	28.6742
Control	18 to 36	28.6909
Control	18 to 36	28.7257
Control	18 to 36	28.7412
Control	18 to 36	28.796
Control	18 to 36	28.7989
Control	18 to 36	28.8879
Control	18 to 36	28.8963
Control	18 to 36	28.9243
Control	18 to 36	28.9732
Control	18 to 36	29.0359
Control	18 to 36	29.0537
Control	18 to 36	29.0881
Control	18 to 36	29.1291
Control	18 to 36	29.1474
Control	18 to 36	29.1474
Control	18 to 36	29.2401
Control	18 to 36	29.3209
Control	18 to 36	29.3226
Control	18 to 36	29.4135
Control	18 to 36	29.4406
Control	18 to 36	29.4477
Control	18 to 36	29.4566
Control	18 to 36	29.4918
Control	18 to 36	29.4974
Control	18 to 36	29.4984
Control	18 to 36	29.5051
Control	18 to 36	29.5242
Control	18 to 36	29.5476
Control	18 to 36	29.5611
Control	18 to 36	29.57
Control	18 to 36	29.6279
Control	18 to 36	29.7218
Control	18 to 36	29.8863
Control	18 to 36	29.8936
Control	18 to 36	29.9072
Control	18 to 36	29.9362
Control	18 to 36	29.9716
Control	18 to 36	29.9802
Control	18 to 36	30.0041
Control	18 to 36	30.0695
Control	18 to 36	30.0982
Control	18 to 36	30.1172
Control	18 to 36	30.1511
Control	18 to 36	30.1661
Control	18 to 36	30.1805
Control	18 to 36	30.199
Control	18 to 36	30.3001
Control	18 to 36	30.3888
Control	18 to 36	30.4459
Control	18 to 36	30.5039
Control	18 to 36	30.507
Control	18 to 36	30.5426
Control	18 to 36	30.5957
Control	18 to 36	30.6105
Control	18 to 36	30.6106
Control	18 to 36	30.6359
Control	18 to 36	30.6517
Control	18 to 36	30.711
Control	18 to 36	30.7435
Control	18 to 36	30.7549
Control	18 to 36	30.791
Control	18 to 36	30.7959
Control	18 to 36	30.8141
Control	18 to 36	30.8141
Control	18 to 36	30.9
Control	18 to 36	30.9003
Control	18 to 36	30.938
Control	18 to 36	30.9795
Control	18 to 36	31.071
Control	18 to 36	31.1101
Control	18 to 36	31.1191
Control	18 to 36	31.121
Control	18 to 36	31.1342
Control	18 to 36	31.189
Control	18 to 36	31.268
Control	18 to 36	31.3104
Control	18 to 36	31.3234
Control	18 to 36	31.3302
Control	18 to 36	31.3402
Control	18 to 36	31.3805
Control	18 to 36	31.409
Control	18 to 36	31.4403
Control	18 to 36	31.4979
Control	18 to 36	31.5273
Control	18 to 36	31.5944
Control	18 to 36	31.6116
Control	18 to 36	31.6838
Control	18 to 36	31.7683
Control	18 to 36	31.9228
Control	18 to 36	31.9552
Control	18 to 36	31.9793
Control	18 to 36	32.073
Control	18 to 36	32.107
Control	18 to 36	32.216
Control	18 to 36	32.2194
Control	18 to 36	32.249
Control	18 to 36	32.2563
Control	18 to 36	32.3445
Control	18 to 36	32.4167
Control	18 to 36	32.4731
Control	18 to 36	32.6211
Control	18 to 36	32.7145
Control	18 to 36	32.7165
Control	18 to 36	32.7197
Control	18 to 36	32.7686
Control	18 to 36	32.7999
Control	18 to 36	32.8128
Control	18 to 36	32.8585
Control	18 to 36	32.8832
Control	18 to 36	32.8973
Control	18 to 36	33.0518
Control	18 to 36	33.0535
Control	18 to 36	33.0719
Control	18 to 36	33.0965
Control	18 to 36	33.1332
Control	18 to 36	33.1578
Control	18 to 36	33.1578
Control	18 to 36	33.1745
Control	18 to 36	33.2314
Control	18 to 36	33.2536
Control	18 to 36	33.2746
Control	18 to 36	33.3471
Control	18 to 36	33.3932
Control	18 to 36	33.4919
Control	18 to 36	33.6159
Control	18 to 36	33.6556
Control	18 to 36	33.6734
Control	18 to 36	33.7059
Control	18 to 36	33.925
Control	18 to 36	33.9795
Control	18 to 36	33.9952
Control	18 to 36	34.1263
Control	18 to 36	34.1411
Control	18 to 36	34.1534
Control	18 to 36	34.1679
Control	18 to 36	34.2188
Control	18 to 36	34.2798
Control	18 to 36	34.3027
Control	18 to 36	34.3307
Control	18 to 36	34.375
Control	18 to 36	34.5002
Control	18 to 36	34.5712
Control	18 to 36	34.6433
Control	18 to 36	34.7501
Control	18 to 36	34.8352
Control	18 to 36	34.9654
Control	18 to 36	35.2432
Control	18 to 36	35.3574
Control	18 to 36	35.3912
Control	18 to 36	35.3956
Control	18 to 36	35.5047
Control	18 to 36	35.7689
Control	18 to 36	36.2914
Control	18 to 36	36.2997
Control	18 to 36	36.3673
Control	18 to 36	36.4914
Control	18 to 36	36.6212
Control	18 to 36	36.7223
Control	18 to 36	37.1091
Control	18 to 36	37.1324
Control	18 to 36	37.1524
Control	18 to 36	37.395
Control	18 to 36	37.4529
Control	18 to 36	37.4988
Control	18 to 36	37.5259
Control	18 to 36	37.6036
Control	18 to 36	37.6924
Control	18 to 36	37.8179
Control	18 to 36	37.8583
Control	18 to 36	38.0348
Control	18 to 36	38.0461
Control	18 to 36	38.2056
Control	18 to 36	38.2606
Control	18 to 36	38.3976
Control	18 to 36	38.6549
Control	18 to 36	38.7688
Control	18 to 36	38.9794
Control	18 to 36	40.3196
Control	18 to 36	40.3289
Control	18 to 36	40.4952
Control	18 to 36	40.6016
Control	18 to 36	41.3251
Control	18 to 36	41.5417
Control	18 to 36	41.6103
Control	18 to 36	41.9722
Control	18 to 36	42.288
Control	18 to 36	43.677
Control	18 to 36	44.2194
Control	18 to 36	44.9395
Control	18 to 36	44.9703
Control	18 to 36	45.0328
Control	18 to 36	45.0598
Control	18 to 36	45.0846
Control	18 to 36	46.5634
Control	18 to 36	47.4398
Control	18 to 36	47.5421
Control	18 to 36	47.6464
Control	18 to 36	47.857
Control	18 to 36	48.8801
Control	18 to 36	50.5287
Control	18 to 36	50.8534
Control	18 to 36	52.7316
Control	18 to 36	54.7855
Control	18 to 36	65.1748
Control	18 to 36	67.4418
Control	2 to 6	13.3549
Control	2 to 6	16.801
Control	2 to 6	17.0739
Control	2 to 6	17.0751
Control	2 to 6	17.3706
Control	2 to 6	18.2784
Control	2 to 6	18.2797
Control	2 to 6	18.4388
Control	2 to 6	18.4743
Control	2 to 6	18.7358
Control	2 to 6	18.8132
Control	2 to 6	18.9054
Control	2 to 6	18.9116
Control	2 to 6	19.2327
Control	2 to 6	19.2642
Control	2 to 6	19.2758
Control	2 to 6	19.3665
Control	2 to 6	19.5879
Control	2 to 6	19.6697
Control	2 to 6	19.9541
Control	2 to 6	20.0321
Control	2 to 6	20.078
Control	2 to 6	20.0841
Control	2 to 6	20.1371
Control	2 to 6	20.3607
Control	2 to 6	20.4384
Control	2 to 6	20.467
Control	2 to 6	20.5449
Control	2 to 6	20.7306
Control	2 to 6	20.8192
Control	2 to 6	20.9156
Control	2 to 6	21.0195
Control	2 to 6	21.1219
Control	2 to 6	21.2759
Control	2 to 6	21.2857
Control	2 to 6	21.3065
Control	2 to 6	21.3265
Control	2 to 6	21.3378
Control	2 to 6	21.4048
Control	2 to 6	21.4858
Control	2 to 6	21.5796
Control	2 to 6	21.6075
Control	2 to 6	21.7885
Control	2 to 6	21.7928
Control	2 to 6	21.8965
Control	2 to 6	21.9153
Control	2 to 6	21.9375
Control	2 to 6	21.9466
Control	2 to 6	22.034
Control	2 to 6	22.086
Control	2 to 6	22.3421
Control	2 to 6	22.3834
Control	2 to 6	22.3929
Control	2 to 6	22.4551
Control	2 to 6	22.5048
Control	2 to 6	22.5061
Control	2 to 6	22.594
Control	2 to 6	22.5953
Control	2 to 6	22.6653
Control	2 to 6	22.6653
Control	2 to 6	22.8186
Control	2 to 6	22.8558
Control	2 to 6	22.8788
Control	2 to 6	22.9098
Control	2 to 6	22.9746
Control	2 to 6	23.0439
Control	2 to 6	23.1498
Control	2 to 6	23.2007
Control	2 to 6	23.2492
Control	2 to 6	23.2959
Control	2 to 6	23.3113
Control	2 to 6	23.3203
Control	2 to 6	23.3532
Control	2 to 6	23.3651
Control	2 to 6	23.406
Control	2 to 6	23.4213
Control	2 to 6	23.4653
Control	2 to 6	23.4863
Control	2 to 6	23.4967
Control	2 to 6	23.5886
Control	2 to 6	23.6954
Control	2 to 6	23.7771
Control	2 to 6	23.789
Control	2 to 6	23.9016
Control	2 to 6	23.9354
Control	2 to 6	24.0481
Control	2 to 6	24.1366
Control	2 to 6	24.1412
Control	2 to 6	24.1626
Control	2 to 6	24.1646
Control	2 to 6	24.1733
Control	2 to 6	24.2144
Control	2 to 6	24.2681
Control	2 to 6	24.2864
Control	2 to 6	24.3173
Control	2 to 6	24.3735
Control	2 to 6	24.4414
Control	2 to 6	24.4941
Control	2 to 6	24.5003
Control	2 to 6	24.5018
Control	2 to 6	24.5478
Control	2 to 6	24.588
Control	2 to 6	24.6094
Control	2 to 6	24.6435
Control	2 to 6	24.6936
Control	2 to 6	24.7452
Control	2 to 6	24.7683
Control	2 to 6	24.8169
Control	2 to 6	24.8313
Control	2 to 6	24.848
Control	2 to 6	24.8649
Control	2 to 6	24.92
Control	2 to 6	24.9446
Control	2 to 6	24.9835
Control	2 to 6	24.9886
Control	2 to 6	25.0396
Control	2 to 6	25.0791
Control	2 to 6	25.0794
Control	2 to 6	25.145
Control	2 to 6	25.2485
Control	2 to 6	25.2626
Control	2 to 6	25.3057
Control	2 to 6	25.363
Control	2 to 6	25.4114
Control	2 to 6	25.4481
Control	2 to 6	25.4964
Control	2 to 6	25.499
Control	2 to 6	25.5307
Control	2 to 6	25.5991
Control	2 to 6	25.6558
Control	2 to 6	25.6558
Control	2 to 6	25.7192
Control	2 to 6	25.75
Control	2 to 6	25.8359
Control	2 to 6	25.8607
Control	2 to 6	25.8656
Control	2 to 6	25.8758
Control	2 to 6	25.9828
Control	2 to 6	25.9857
Control	2 to 6	25.9968
Control	2 to 6	26.0898
Control	2 to 6	26.1542
Control	2 to 6	26.2109
Control	2 to 6	26.2312
Control	2 to 6	26.2403
Control	2 to 6	26.3049
Control	2 to 6	26.3094
Control	2 to 6	26.3279
Control	2 to 6	26.375
Control	2 to 6	26.3888
Control	2 to 6	26.4103
Control	2 to 6	26.4217
Control	2 to 6	26.4509
Control	2 to 6	26.4664
Control	2 to 6	26.4908
Control	2 to 6	26.4952
Control	2 to 6	26.5398
Control	2 to 6	26.5423
Control	2 to 6	26.6008
Control	2 to 6	26.7698
Control	2 to 6	26.8639
Control	2 to 6	26.8781
Control	2 to 6	26.897
Control	2 to 6	26.9567
Control	2 to 6	26.9629
Control	2 to 6	27.0576
Control	2 to 6	27.1883
Control	2 to 6	27.2211
Control	2 to 6	27.3015
Control	2 to 6	27.3153
Control	2 to 6	27.3165
Control	2 to 6	27.3346
Control	2 to 6	27.3403
Control	2 to 6	27.3526
Control	2 to 6	27.384
Control	2 to 6	27.4083
Control	2 to 6	27.4233
Control	2 to 6	27.478
Control	2 to 6	27.4975
Control	2 to 6	27.4985
Control	2 to 6	27.5055
Control	2 to 6	27.5739
Control	2 to 6	27.5951
Control	2 to 6	27.6125
Control	2 to 6	27.6233
Control	2 to 6	27.6246
Control	2 to 6	27.6249
Control	2 to 6	27.6454
Control	2 to 6	27.692
Control	2 to 6	27.7531
Control	2 to 6	27.7571
Control	2 to 6	27.766
Control	2 to 6	27.8319
Control	2 to 6	27.8379
Control	2 to 6	27.8791
Control	2 to 6	27.9035
Control	2 to 6	27.9191
Control	2 to 6	27.9551
Control	2 to 6	28.0102
Control	2 to 6	28.0535
Control	2 to 6	28.083
Control	2 to 6	28.1305
Control	2 to 6	28.1541
Control	2 to 6	28.1606
Control	2 to 6	28.1714
Control	2 to 6	28.1755
Control	2 to 6	28.192
Control	2 to 6	28.2308
Control	2 to 6	28.259
Control	2 to 6	28.2598
Control	2 to 6	28.3379
Control	2 to 6	28.3413
Control	2 to 6	28.4809
Control	2 to 6	28.4998
Control	2 to 6	28.5264
Control	2 to 6	28.7186
Control	2 to 6	28.7225
Control	2 to 6	28.7955
Control	2 to 6	29.0255
Control	2 to 6	29.0381
Control	2 to 6	29.0659
Control	2 to 6	29.0689
Control	2 to 6	29.0786
Control	2 to 6	29.0786
Control	2 to 6	29.0786
Control	2 to 6	29.0799
Control	2 to 6	29.1805
Control	2 to 6	29.1937
Control	2 to 6	29.2265
Control	2 to 6	29.2443
Control	2 to 6	29.297
Control	2 to 6	29.3146
Control	2 to 6	29.3151
Control	2 to 6	29.3991
Control	2 to 6	29.4986
Control	2 to 6	29.5003
Control	2 to 6	29.5138
Control	2 to 6	29.5565
Control	2 to 6	29.5736
Control	2 to 6	29.5842
Control	2 to 6	29.6493
Control	2 to 6	29.6565
Control	2 to 6	29.6653
Control	2 to 6	29.7115
Control	2 to 6	29.8254
Control	2 to 6	29.8575
Control	2 to 6	29.8592
Control	2 to 6	29.8714
Control	2 to 6	29.901
Control	2 to 6	29.9326
Control	2 to 6	29.9756
Control	2 to 6	30.0108
Control	2 to 6	30.0131
Control	2 to 6	30.0226
Control	2 to 6	30.0695
Control	2 to 6	30.1189
Control	2 to 6	30.1243
Control	2 to 6	30.2057
Control	2 to 6	30.2549
Control	2 to 6	30.2711
Control	2 to 6	30.3918
Control	2 to 6	30.3937
Control	2 to 6	30.4104
Control	2 to 6	30.4104
Control	2 to 6	30.418
Control	2 to 6	30.4374
Control	2 to 6	30.4517
Control	2 to 6	30.4798
Control	2 to 6	30.5154
Control	2 to 6	30.5325
Control	2 to 6	30.6491
Control	2 to 6	30.6783
Control	2 to 6	30.7881
Control	2 to 6	30.8501
Control	2 to 6	30.8935
Control	2 to 6	30.8935
Control	2 to 6	30.9244
Control	2 to 6	30.9916
Control	2 to 6	31.0119
Control	2 to 6	31.0171
Control	2 to 6	31.0203
Control	2 to 6	31.0275
Control	2 to 6	31.0391
Control	2 to 6	31.0844
Control	2 to 6	31.25
Control	2 to 6	31.2626
Control	2 to 6	31.5018
Control	2 to 6	31.5593
Control	2 to 6	31.5977
Control	2 to 6	31.6658
Control	2 to 6	31.7524
Control	2 to 6	31.7992
Control	2 to 6	31.9789
Control	2 to 6	31.9789
Control	2 to 6	32.0899
Control	2 to 6	32.107
Control	2 to 6	32.1987
Control	2 to 6	32.2194
Control	2 to 6	32.2216
Control	2 to 6	32.2301
Control	2 to 6	32.2455
Control	2 to 6	32.2812
Control	2 to 6	32.3128
Control	2 to 6	32.3941
Control	2 to 6	32.5091
Control	2 to 6	32.5321
Control	2 to 6	32.5675
Control	2 to 6	32.5675
Control	2 to 6	32.6
Control	2 to 6	32.6063
Control	2 to 6	32.6165
Control	2 to 6	32.9199
Control	2 to 6	32.9441
Control	2 to 6	32.986
Control	2 to 6	33.0011
Control	2 to 6	33.0349
Control	2 to 6	33.0708
Control	2 to 6	33.0766
Control	2 to 6	33.1094
Control	2 to 6	33.1217
Control	2 to 6	33.2832
Control	2 to 6	33.5014
Control	2 to 6	33.5014
Control	2 to 6	33.5029
Control	2 to 6	33.6425
Control	2 to 6	33.6794
Control	2 to 6	33.7882
Control	2 to 6	33.7991
Control	2 to 6	33.8918
Control	2 to 6	33.8926
Control	2 to 6	33.9217
Control	2 to 6	33.9257
Control	2 to 6	33.9768
Control	2 to 6	34.0074
Control	2 to 6	34.1452
Control	2 to 6	34.1642
Control	2 to 6	34.1781
Control	2 to 6	34.4671
Control	2 to 6	34.4875
Control	2 to 6	34.5345
Control	2 to 6	34.5639
Control	2 to 6	34.5796
Control	2 to 6	34.5819
Control	2 to 6	35.0733
Control	2 to 6	35.2355
Control	2 to 6	35.3177
Control	2 to 6	35.3932
Control	2 to 6	35.4599
Control	2 to 6	35.5064
Control	2 to 6	35.5071
Control	2 to 6	35.5184
Control	2 to 6	35.6159
Control	2 to 6	35.9082
Control	2 to 6	35.9557
Control	2 to 6	35.9881
Control	2 to 6	36.1059
Control	2 to 6	36.143
Control	2 to 6	36.2468
Control	2 to 6	36.3159
Control	2 to 6	36.574
Control	2 to 6	36.5767
Control	2 to 6	36.8532
Control	2 to 6	36.8744
Control	2 to 6	37.052
Control	2 to 6	37.3452
Control	2 to 6	37.4511
Control	2 to 6	37.4569
Control	2 to 6	37.4988
Control	2 to 6	37.7795
Control	2 to 6	38.1486
Control	2 to 6	38.2967
Control	2 to 6	38.4065
Control	2 to 6	38.4158
Control	2 to 6	38.4321
Control	2 to 6	39.5018
Control	2 to 6	39.9655
Control	2 to 6	40.1309
Control	2 to 6	41.1019
Control	2 to 6	41.3503
Control	2 to 6	41.7264
Control	2 to 6	41.8553
Control	2 to 6	42.1216
Control	2 to 6	42.6486
Control	2 to 6	43.0497
Control	2 to 6	43.9164
Control	2 to 6	44.1421
Control	2 to 6	44.2327
Control	2 to 6	44.3053
Control	2 to 6	45.1836
Control	2 to 6	46.6815
Control	2 to 6	48.7758
Control	2 to 6	51.2134
Control	2 to 6	52.0739
Control	2 to 6	52.9257
Control	2 to 6	52.9408
Control	2 to 6	58.9743
Control	36 to 60	15.4622
Control	36 to 60	15.8317
Control	36 to 60	16.264
Control	36 to 60	16.3892
Control	36 to 60	16.6557
Control	36 to 60	17.2437
Control	36 to 60	17.3498
Control	36 to 60	17.655
Control	36 to 60	18.2621
Control	36 to 60	18.8793
Control	36 to 60	19.0217
Control	36 to 60	19.1357
Control	36 to 60	19.2418
Control	36 to 60	19.4038
Control	36 to 60	19.4695
Control	36 to 60	19.508
Control	36 to 60	19.5854
Control	36 to 60	19.7217
Control	36 to 60	19.7519
Control	36 to 60	19.9382
Control	36 to 60	19.9719
Control	36 to 60	20.1867
Control	36 to 60	20.2771
Control	36 to 60	20.3199
Control	36 to 60	20.5357
Control	36 to 60	20.5357
Control	36 to 60	20.5469
Control	36 to 60	20.5676
Control	36 to 60	20.582
Control	36 to 60	20.5885
Control	36 to 60	20.6925
Control	36 to 60	20.9156
Control	36 to 60	20.9179
Control	36 to 60	20.9213
Control	36 to 60	20.9861
Control	36 to 60	21.0671
Control	36 to 60	21.0986
Control	36 to 60	21.2325
Control	36 to 60	21.2547
Control	36 to 60	21.4063
Control	36 to 60	21.4186
Control	36 to 60	21.4786
Control	36 to 60	21.6017
Control	36 to 60	21.6373
Control	36 to 60	21.7859
Control	36 to 60	21.8078
Control	36 to 60	21.9639
Control	36 to 60	21.9752
Control	36 to 60	22.1426
Control	36 to 60	22.2189
Control	36 to 60	22.2599
Control	36 to 60	22.2774
Control	36 to 60	22.4036
Control	36 to 60	22.4851
Control	36 to 60	22.4851
Control	36 to 60	22.5061
Control	36 to 60	22.5184
Control	36 to 60	22.5736
Control	36 to 60	22.663
Control	36 to 60	22.6647
Control	36 to 60	22.7464
Control	36 to 60	22.8344
Control	36 to 60	22.8689
Control	36 to 60	22.8871
Control	36 to 60	22.9201
Control	36 to 60	23.0853
Control	36 to 60	23.1729
Control	36 to 60	23.1743
Control	36 to 60	23.1982
Control	36 to 60	23.2203
Control	36 to 60	23.314
Control	36 to 60	23.4299
Control	36 to 60	23.4839
Control	36 to 60	23.5886
Control	36 to 60	23.6011
Control	36 to 60	23.6784
Control	36 to 60	23.6961
Control	36 to 60	23.705
Control	36 to 60	23.765
Control	36 to 60	23.7737
Control	36 to 60	23.9
Control	36 to 60	23.9
Control	36 to 60	23.9845
Control	36 to 60	24.0111
Control	36 to 60	24.0175
Control	36 to 60	24.0333
Control	36 to 60	24.0364
Control	36 to 60	24.0523
Control	36 to 60	24.1973
Control	36 to 60	24.2205
Control	36 to 60	24.2896
Control	36 to 60	24.3418
Control	36 to 60	24.3651
Control	36 to 60	24.5837
Control	36 to 60	24.6241
Control	36 to 60	24.6277
Control	36 to 60	24.6835
Control	36 to 60	24.6983
Control	36 to 60	24.7168
Control	36 to 60	24.7464
Control	36 to 60	24.8413
Control	36 to 60	24.848
Control	36 to 60	24.9113
Control	36 to 60	24.9113
Control	36 to 60	25.0836
Control	36 to 60	25.0853
Control	36 to 60	25.1164
Control	36 to 60	25.1714
Control	36 to 60	25.235
Control	36 to 60	25.2447
Control	36 to 60	25.3416
Control	36 to 60	25.3476
Control	36 to 60	25.3728
Control	36 to 60	25.3843
Control	36 to 60	25.3914
Control	36 to 60	25.4194
Control	36 to 60	25.4964
Control	36 to 60	25.567
Control	36 to 60	25.6234
Control	36 to 60	25.6737
Control	36 to 60	25.6861
Control	36 to 60	25.7084
Control	36 to 60	25.7111
Control	36 to 60	25.7703
Control	36 to 60	25.8503
Control	36 to 60	25.8503
Control	36 to 60	25.8503
Control	36 to 60	25.8656
Control	36 to 60	25.8659
Control	36 to 60	25.9939
Control	36 to 60	25.9939
Control	36 to 60	25.9939
Control	36 to 60	26.0828
Control	36 to 60	26.1139
Control	36 to 60	26.1353
Control	36 to 60	26.1557
Control	36 to 60	26.2403
Control	36 to 60	26.3159
Control	36 to 60	26.3178
Control	36 to 60	26.3958
Control	36 to 60	26.4176
Control	36 to 60	26.4575
Control	36 to 60	26.4583
Control	36 to 60	26.4763
Control	36 to 60	26.5078
Control	36 to 60	26.5444
Control	36 to 60	26.5653
Control	36 to 60	26.5683
Control	36 to 60	26.5777
Control	36 to 60	26.6155
Control	36 to 60	26.649
Control	36 to 60	26.6494
Control	36 to 60	26.7157
Control	36 to 60	26.8011
Control	36 to 60	26.8024
Control	36 to 60	26.842
Control	36 to 60	26.8454
Control	36 to 60	26.8689
Control	36 to 60	26.9141
Control	36 to 60	26.9629
Control	36 to 60	26.9827
Control	36 to 60	27.0702
Control	36 to 60	27.0815
Control	36 to 60	27.1083
Control	36 to 60	27.1276
Control	36 to 60	27.1428
Control	36 to 60	27.1942
Control	36 to 60	27.2864
Control	36 to 60	27.2874
Control	36 to 60	27.4208
Control	36 to 60	27.43
Control	36 to 60	27.4597
Control	36 to 60	27.4991
Control	36 to 60	27.5616
Control	36 to 60	27.5646
Control	36 to 60	27.6215
Control	36 to 60	27.6602
Control	36 to 60	27.7308
Control	36 to 60	27.7456
Control	36 to 60	27.7578
Control	36 to 60	27.8259
Control	36 to 60	27.8277
Control	36 to 60	27.8698
Control	36 to 60	27.9352
Control	36 to 60	27.9477
Control	36 to 60	28.0044
Control	36 to 60	28.005
Control	36 to 60	28.0535
Control	36 to 60	28.0587
Control	36 to 60	28.2708
Control	36 to 60	28.2853
Control	36 to 60	28.3146
Control	36 to 60	28.3378
Control	36 to 60	28.3379
Control	36 to 60	28.3436
Control	36 to 60	28.3473
Control	36 to 60	28.3645
Control	36 to 60	28.3649
Control	36 to 60	28.4585
Control	36 to 60	28.4967
Control	36 to 60	28.5007
Control	36 to 60	28.6257
Control	36 to 60	28.6422
Control	36 to 60	28.6649
Control	36 to 60	28.691
Control	36 to 60	28.7781
Control	36 to 60	28.8693
Control	36 to 60	28.9243
Control	36 to 60	29.0097
Control	36 to 60	29.0235
Control	36 to 60	29.0385
Control	36 to 60	29.0786
Control	36 to 60	29.0786
Control	36 to 60	29.1337
Control	36 to 60	29.1474
Control	36 to 60	29.1551
Control	36 to 60	29.3098
Control	36 to 60	29.498
Control	36 to 60	29.502
Control	36 to 60	29.5175
Control	36 to 60	29.5843
Control	36 to 60	29.609
Control	36 to 60	29.61
Control	36 to 60	29.7646
Control	36 to 60	29.7852
Control	36 to 60	29.8135
Control	36 to 60	29.8282
Control	36 to 60	29.8396
Control	36 to 60	29.8932
Control	36 to 60	29.9073
Control	36 to 60	29.9727
Control	36 to 60	29.9802
Control	36 to 60	30.031
Control	36 to 60	30.1077
Control	36 to 60	30.1196
Control	36 to 60	30.1302
Control	36 to 60	30.1341
Control	36 to 60	30.2029
Control	36 to 60	30.2861
Control	36 to 60	30.3001
Control	36 to 60	30.3022
Control	36 to 60	30.3418
Control	36 to 60	30.3651
Control	36 to 60	30.371
Control	36 to 60	30.371
Control	36 to 60	30.409
Control	36 to 60	30.4318
Control	36 to 60	30.4369
Control	36 to 60	30.5509
Control	36 to 60	30.5808
Control	36 to 60	30.6053
Control	36 to 60	30.7549
Control	36 to 60	30.7583
Control	36 to 60	30.8506
Control	36 to 60	31.0171
Control	36 to 60	31.0387
Control	36 to 60	31.0856
Control	36 to 60	31.1474
Control	36 to 60	31.1644
Control	36 to 60	31.2042
Control	36 to 60	31.2231
Control	36 to 60	31.3523
Control	36 to 60	31.4076
Control	36 to 60	31.4884
Control	36 to 60	31.651
Control	36 to 60	31.7411
Control	36 to 60	31.8533
Control	36 to 60	31.929
Control	36 to 60	31.9438
Control	36 to 60	32.0416
Control	36 to 60	32.0501
Control	36 to 60	32.107
Control	36 to 60	32.107
Control	36 to 60	32.1454
Control	36 to 60	32.1692
Control	36 to 60	32.5258
Control	36 to 60	32.547
Control	36 to 60	32.5706
Control	36 to 60	32.6
Control	36 to 60	32.6326
Control	36 to 60	32.665
Control	36 to 60	32.7145
Control	36 to 60	32.7197
Control	36 to 60	32.9199
Control	36 to 60	32.9251
Control	36 to 60	33.0128
Control	36 to 60	33.0766
Control	36 to 60	33.2773
Control	36 to 60	33.4615
Control	36 to 60	33.4958
Control	36 to 60	33.4994
Control	36 to 60	33.5145
Control	36 to 60	33.5451
Control	36 to 60	33.6275
Control	36 to 60	33.7137
Control	36 to 60	33.7403
Control	36 to 60	33.8051
Control	36 to 60	33.9952
Control	36 to 60	34.0229
Control	36 to 60	34.453
Control	36 to 60	34.4933
Control	36 to 60	34.5063
Control	36 to 60	34.7152
Control	36 to 60	34.8503
Control	36 to 60	34.8609
Control	36 to 60	34.8758
Control	36 to 60	34.8801
Control	36 to 60	34.9654
Control	36 to 60	35.0287
Control	36 to 60	35.0329
Control	36 to 60	35.0415
Control	36 to 60	35.1439
Control	36 to 60	35.1851
Control	36 to 60	35.2023
Control	36 to 60	35.2624
Control	36 to 60	35.3647
Control	36 to 60	35.5029
Control	36 to 60	35.5416
Control	36 to 60	35.8026
Control	36 to 60	35.8366
Control	36 to 60	36.0467
Control	36 to 60	36.1209
Control	36 to 60	36.2468
Control	36 to 60	36.3428
Control	36 to 60	36.388
Control	36 to 60	36.4994
Control	36 to 60	36.6407
Control	36 to 60	36.7135
Control	36 to 60	37.122
Control	36 to 60	37.156
Control	36 to 60	37.3298
Control	36 to 60	37.3452
Control	36 to 60	37.4972
Control	36 to 60	37.4972
Control	36 to 60	37.4988
Control	36 to 60	37.5053
Control	36 to 60	37.6227
Control	36 to 60	37.7701
Control	36 to 60	37.986
Control	36 to 60	38.0868
Control	36 to 60	38.2145
Control	36 to 60	38.5062
Control	36 to 60	38.5515
Control	36 to 60	38.5887
Control	36 to 60	39.1407
Control	36 to 60	39.4572
Control	36 to 60	39.5023
Control	36 to 60	40.0431
Control	36 to 60	40.2931
Control	36 to 60	41.3108
Control	36 to 60	41.3307
Control	36 to 60	41.6056
Control	36 to 60	42.0024
Control	36 to 60	42.0785
Control	36 to 60	42.2167
Control	36 to 60	42.3255
Control	36 to 60	42.459
Control	36 to 60	43.3132
Control	36 to 60	43.5413
Control	36 to 60	43.7504
Control	36 to 60	43.9813
Control	36 to 60	44.046
Control	36 to 60	44.046
Control	36 to 60	44.4706
Control	36 to 60	45.1953
Control	36 to 60	45.3558
Control	36 to 60	47.6794
Control	36 to 60	51.2697
Control	36 to 60	55.7078
Control	36 to 60	56.3963
Control	36 to 60	57.5196
Control	6 to 18	15.9124
Control	6 to 18	16.5123
Control	6 to 18	17.6468
Control	6 to 18	17.7375
Control	6 to 18	18.1474
Control	6 to 18	18.315
Control	6 to 18	18.5983
Control	6 to 18	18.6881
Control	6 to 18	19.1201
Control	6 to 18	19.3625
Control	6 to 18	19.602
Control	6 to 18	19.7368
Control	6 to 18	19.9305
Control	6 to 18	20.0654
Control	6 to 18	20.1533
Control	6 to 18	20.2354
Control	6 to 18	20.2755
Control	6 to 18	20.379
Control	6 to 18	20.393
Control	6 to 18	20.4424
Control	6 to 18	20.5759
Control	6 to 18	20.5812
Control	6 to 18	21.0938
Control	6 to 18	21.2033
Control	6 to 18	21.2155
Control	6 to 18	21.2418
Control	6 to 18	21.2459
Control	6 to 18	21.3321
Control	6 to 18	21.3888
Control	6 to 18	21.5592
Control	6 to 18	21.5834
Control	6 to 18	21.5989
Control	6 to 18	21.7192
Control	6 to 18	21.7769
Control	6 to 18	21.8841
Control	6 to 18	21.9727
Control	6 to 18	22.1145
Control	6 to 18	22.1234
Control	6 to 18	22.1431
Control	6 to 18	22.1967
Control	6 to 18	22.2112
Control	6 to 18	22.3133
Control	6 to 18	22.3157
Control	6 to 18	22.3353
Control	6 to 18	22.404
Control	6 to 18	22.4169
Control	6 to 18	22.4185
Control	6 to 18	22.4255
Control	6 to 18	22.4551
Control	6 to 18	22.4844
Control	6 to 18	22.5472
Control	6 to 18	22.7147
Control	6 to 18	22.8277
Control	6 to 18	22.8498
Control	6 to 18	22.8831
Control	6 to 18	22.9409
Control	6 to 18	22.9621
Control	6 to 18	22.9873
Control	6 to 18	23.0333
Control	6 to 18	23.0385
Control	6 to 18	23.1196
Control	6 to 18	23.1695
Control	6 to 18	23.2629
Control	6 to 18	23.2959
Control	6 to 18	23.4776
Control	6 to 18	23.5864
Control	6 to 18	23.5886
Control	6 to 18	23.6522
Control	6 to 18	23.671
Control	6 to 18	23.8277
Control	6 to 18	23.9741
Control	6 to 18	24.0207
Control	6 to 18	24.0606
Control	6 to 18	24.1269
Control	6 to 18	24.1626
Control	6 to 18	24.1646
Control	6 to 18	24.1999
Control	6 to 18	24.2241
Control	6 to 18	24.2681
Control	6 to 18	24.2705
Control	6 to 18	24.3076
Control	6 to 18	24.3889
Control	6 to 18	24.3929
Control	6 to 18	24.4181
Control	6 to 18	24.4341
Control	6 to 18	24.4341
Control	6 to 18	24.4838
Control	6 to 18	24.5333
Control	6 to 18	24.5543
Control	6 to 18	24.5552
Control	6 to 18	24.5746
Control	6 to 18	24.6475
Control	6 to 18	24.6712
Control	6 to 18	24.6986
Control	6 to 18	24.7084
Control	6 to 18	24.7395
Control	6 to 18	24.7938
Control	6 to 18	24.8061
Control	6 to 18	24.8079
Control	6 to 18	24.8201
Control	6 to 18	24.8219
Control	6 to 18	24.8658
Control	6 to 18	24.9079
Control	6 to 18	24.9113
Control	6 to 18	24.9307
Control	6 to 18	24.9784
Control	6 to 18	24.9835
Control	6 to 18	24.9992
Control	6 to 18	25.0818
Control	6 to 18	25.0927
Control	6 to 18	25.1044
Control	6 to 18	25.1269
Control	6 to 18	25.179
Control	6 to 18	25.1903
Control	6 to 18	25.2014
Control	6 to 18	25.204
Control	6 to 18	25.2549
Control	6 to 18	25.3117
Control	6 to 18	25.3811
Control	6 to 18	25.3823
Control	6 to 18	25.3892
Control	6 to 18	25.4236
Control	6 to 18	25.4498
Control	6 to 18	25.4859
Control	6 to 18	25.5056
Control	6 to 18	25.5109
Control	6 to 18	25.5877
Control	6 to 18	25.6265
Control	6 to 18	25.6595
Control	6 to 18	25.6666
Control	6 to 18	25.6918
Control	6 to 18	25.75
Control	6 to 18	25.8121
Control	6 to 18	25.8163
Control	6 to 18	25.8379
Control	6 to 18	25.8454
Control	6 to 18	25.8539
Control	6 to 18	25.8714
Control	6 to 18	25.8857
Control	6 to 18	25.9612
Control	6 to 18	25.9785
Control	6 to 18	26.0182
Control	6 to 18	26.063
Control	6 to 18	26.1322
Control	6 to 18	26.1522
Control	6 to 18	26.2109
Control	6 to 18	26.2121
Control	6 to 18	26.2489
Control	6 to 18	26.2552
Control	6 to 18	26.2715
Control	6 to 18	26.2715
Control	6 to 18	26.3045
Control	6 to 18	26.3159
Control	6 to 18	26.3272
Control	6 to 18	26.3279
Control	6 to 18	26.3599
Control	6 to 18	26.3872
Control	6 to 18	26.3969
Control	6 to 18	26.4575
Control	6 to 18	26.4648
Control	6 to 18	26.4953
Control	6 to 18	26.5154
Control	6 to 18	26.5811
Control	6 to 18	26.6293
Control	6 to 18	26.6441
Control	6 to 18	26.6554
Control	6 to 18	26.7119
Control	6 to 18	26.9235
Control	6 to 18	26.9385
Control	6 to 18	26.948
Control	6 to 18	26.9569
Control	6 to 18	26.9732
Control	6 to 18	26.9752
Control	6 to 18	27.0905
Control	6 to 18	27.0936
Control	6 to 18	27.149
Control	6 to 18	27.2252
Control	6 to 18	27.2916
Control	6 to 18	27.4071
Control	6 to 18	27.4082
Control	6 to 18	27.4382
Control	6 to 18	27.4608
Control	6 to 18	27.4748
Control	6 to 18	27.4818
Control	6 to 18	27.5003
Control	6 to 18	27.5008
Control	6 to 18	27.5019
Control	6 to 18	27.5148
Control	6 to 18	27.5947
Control	6 to 18	27.5987
Control	6 to 18	27.5987
Control	6 to 18	27.611
Control	6 to 18	27.6134
Control	6 to 18	27.614
Control	6 to 18	27.6249
Control	6 to 18	27.6396
Control	6 to 18	27.692
Control	6 to 18	27.7316
Control	6 to 18	27.8009
Control	6 to 18	27.8321
Control	6 to 18	27.836
Control	6 to 18	27.8608
Control	6 to 18	27.8993
Control	6 to 18	27.9191
Control	6 to 18	28.0127
Control	6 to 18	28.0295
Control	6 to 18	28.0619
Control	6 to 18	28.1784
Control	6 to 18	28.2078
Control	6 to 18	28.2714
Control	6 to 18	28.3707
Control	6 to 18	28.4062
Control	6 to 18	28.4607
Control	6 to 18	28.4797
Control	6 to 18	28.4967
Control	6 to 18	28.5643
Control	6 to 18	28.5947
Control	6 to 18	28.6107
Control	6 to 18	28.6569
Control	6 to 18	28.7223
Control	6 to 18	28.8249
Control	6 to 18	28.8308
Control	6 to 18	28.9151
Control	6 to 18	28.9523
Control	6 to 18	28.9699
Control	6 to 18	28.9954
Control	6 to 18	28.9966
Control	6 to 18	29.0209
Control	6 to 18	29.0582
Control	6 to 18	29.0786
Control	6 to 18	29.0977
Control	6 to 18	29.2064
Control	6 to 18	29.299
Control	6 to 18	29.314
Control	6 to 18	29.3508
Control	6 to 18	29.3855
Control	6 to 18	29.4017
Control	6 to 18	29.4337
Control	6 to 18	29.4436
Control	6 to 18	29.4934
Control	6 to 18	29.498
Control	6 to 18	29.5041
Control	6 to 18	29.5124
Control	6 to 18	29.5632
Control	6 to 18	29.5842
Control	6 to 18	29.5955
Control	6 to 18	29.6279
Control	6 to 18	29.6416
Control	6 to 18	29.7115
Control	6 to 18	29.7204
Control	6 to 18	29.757
Control	6 to 18	29.8639
[truncated: 149 more rows]

## Sheet: Figure 3 panel B
Figure 3, panel B
Body mass index (BMI) in cases by time to pancreatic cancer diagnosis
Case control status	Time to cancer diagnosis (months)	BMI (kg/m2)
Case	18 to 36	16.7426
Case	18 to 36	19.6997
Case	18 to 36	20.1776
Case	18 to 36	20.653
Case	18 to 36	20.9213
Case	18 to 36	21.0986
Case	18 to 36	21.111
Case	18 to 36	21.6524
Case	18 to 36	21.8549
Case	18 to 36	21.9153
Case	18 to 36	22.2601
Case	18 to 36	22.4851
Case	18 to 36	22.8211
Case	18 to 36	23.2054
Case	18 to 36	23.3299
Case	18 to 36	23.3574
Case	18 to 36	23.3651
Case	18 to 36	23.5213
Case	18 to 36	23.7973
Case	18 to 36	23.8397
Case	18 to 36	23.8477
Case	18 to 36	23.9212
Case	18 to 36	23.9841
Case	18 to 36	24.0268
Case	18 to 36	24.2069
Case	18 to 36	24.2244
Case	18 to 36	24.4141
Case	18 to 36	24.5851
Case	18 to 36	24.6295
Case	18 to 36	24.845
Case	18 to 36	24.9113
Case	18 to 36	25.1128
Case	18 to 36	25.2356
Case	18 to 36	25.3538
Case	18 to 36	25.3538
Case	18 to 36	25.4267
Case	18 to 36	25.4832
Case	18 to 36	25.563
Case	18 to 36	25.8202
Case	18 to 36	25.8476
Case	18 to 36	25.8857
Case	18 to 36	25.9952
Case	18 to 36	26.0137
Case	18 to 36	26.1375
Case	18 to 36	26.3499
Case	18 to 36	26.3851
Case	18 to 36	26.4919
Case	18 to 36	26.4965
Case	18 to 36	26.6217
Case	18 to 36	26.6812
Case	18 to 36	27.1428
Case	18 to 36	27.149
Case	18 to 36	27.2155
Case	18 to 36	27.2715
Case	18 to 36	27.3053
Case	18 to 36	27.4963
Case	18 to 36	27.9035
Case	18 to 36	27.9477
Case	18 to 36	27.9757
Case	18 to 36	28.1188
Case	18 to 36	28.1714
Case	18 to 36	28.217
Case	18 to 36	28.217
Case	18 to 36	28.2733
Case	18 to 36	28.5264
Case	18 to 36	28.5358
Case	18 to 36	28.6076
Case	18 to 36	28.7024
Case	18 to 36	28.7632
Case	18 to 36	28.9299
Case	18 to 36	28.9964
Case	18 to 36	29.0786
Case	18 to 36	29.0786
Case	18 to 36	29.2064
Case	18 to 36	29.4663
Case	18 to 36	29.6052
Case	18 to 36	29.6456
Case	18 to 36	29.8282
Case	18 to 36	30.0082
Case	18 to 36	30.3022
Case	18 to 36	30.3125
Case	18 to 36	30.443
Case	18 to 36	30.5341
Case	18 to 36	30.5426
Case	18 to 36	30.6837
Case	18 to 36	30.6962
Case	18 to 36	30.7181
Case	18 to 36	30.9244
Case	18 to 36	31.0274
Case	18 to 36	31.121
Case	18 to 36	31.3164
Case	18 to 36	31.382
Case	18 to 36	31.3879
Case	18 to 36	31.5018
Case	18 to 36	31.5743
Case	18 to 36	31.9011
Case	18 to 36	32.127
Case	18 to 36	32.2421
Case	18 to 36	32.4995
Case	18 to 36	32.5675
Case	18 to 36	33.0562
Case	18 to 36	33.0822
Case	18 to 36	33.0837
Case	18 to 36	33.202
Case	18 to 36	33.4999
Case	18 to 36	33.8624
Case	18 to 36	34.072
Case	18 to 36	34.1124
Case	18 to 36	34.467
Case	18 to 36	34.4831
Case	18 to 36	34.5002
Case	18 to 36	34.5066
Case	18 to 36	34.5678
Case	18 to 36	34.5734
Case	18 to 36	35.0765
Case	18 to 36	35.1053
Case	18 to 36	35.1308
Case	18 to 36	35.1485
Case	18 to 36	35.2826
Case	18 to 36	36.5462
Case	18 to 36	36.5574
Case	18 to 36	36.9443
Case	18 to 36	37.3778
Case	18 to 36	37.5426
Case	18 to 36	37.6265
Case	18 to 36	37.7381
Case	18 to 36	37.7832
Case	18 to 36	38.5006
Case	18 to 36	38.6099
Case	18 to 36	39.0059
Case	18 to 36	39.323
Case	18 to 36	39.3498
Case	18 to 36	39.5145
Case	18 to 36	39.807
Case	18 to 36	40.2877
Case	18 to 36	40.5039
Case	18 to 36	40.7235
Case	18 to 36	40.7235
Case	18 to 36	44.2374
Case	18 to 36	44.8602
Case	18 to 36	48.1894
Case	18 to 36	57.3485
Case	2 to 6	16.4483
Case	2 to 6	17.3912
Case	2 to 6	17.7122
Case	2 to 6	18.0933
Case	2 to 6	19.6978
Case	2 to 6	19.8185
Case	2 to 6	20.0914
Case	2 to 6	20.1371
Case	2 to 6	20.5667
Case	2 to 6	20.6588
Case	2 to 6	20.769
Case	2 to 6	20.9861
Case	2 to 6	21.0225
Case	2 to 6	21.3148
Case	2 to 6	21.3192
Case	2 to 6	21.458
Case	2 to 6	21.5574
Case	2 to 6	21.9678
Case	2 to 6	21.9851
Case	2 to 6	22.1033
Case	2 to 6	22.1708
Case	2 to 6	22.2156
Case	2 to 6	22.2774
Case	2 to 6	22.4851
Case	2 to 6	22.517
Case	2 to 6	22.517
Case	2 to 6	22.5184
Case	2 to 6	22.6167
Case	2 to 6	22.6965
Case	2 to 6	22.7087
Case	2 to 6	23.1066
Case	2 to 6	23.4845
Case	2 to 6	23.586
Case	2 to 6	23.5941
Case	2 to 6	23.8372
Case	2 to 6	23.8911
Case	2 to 6	24.0268
Case	2 to 6	24.1038
Case	2 to 6	24.1507
Case	2 to 6	24.2198
Case	2 to 6	24.3137
Case	2 to 6	24.3191
Case	2 to 6	24.5017
Case	2 to 6	24.5849
Case	2 to 6	24.6539
Case	2 to 6	24.6784
Case	2 to 6	24.6804
Case	2 to 6	24.7395
Case	2 to 6	24.7604
Case	2 to 6	24.8017
Case	2 to 6	24.9583
Case	2 to 6	25.2549
Case	2 to 6	25.3326
Case	2 to 6	25.4651
Case	2 to 6	25.4929
Case	2 to 6	25.5125
Case	2 to 6	25.618
Case	2 to 6	25.6291
Case	2 to 6	25.8476
Case	2 to 6	25.8503
Case	2 to 6	26.1933
Case	2 to 6	26.4967
Case	2 to 6	26.5444
Case	2 to 6	26.5683
Case	2 to 6	26.6937
Case	2 to 6	27.2847
Case	2 to 6	27.491
Case	2 to 6	27.4918
Case	2 to 6	27.503
Case	2 to 6	27.5521
Case	2 to 6	27.6816
Case	2 to 6	27.7874
Case	2 to 6	27.8684
Case	2 to 6	27.9892
Case	2 to 6	27.995
Case	2 to 6	28.0468
Case	2 to 6	28.1337
Case	2 to 6	28.2385
Case	2 to 6	28.3165
Case	2 to 6	28.4938
Case	2 to 6	28.5713
Case	2 to 6	28.6155
Case	2 to 6	28.9137
Case	2 to 6	28.917
Case	2 to 6	29.2282
Case	2 to 6	29.2736
Case	2 to 6	29.3564
Case	2 to 6	29.6912
Case	2 to 6	29.7278
Case	2 to 6	29.7814
Case	2 to 6	29.7863
Case	2 to 6	30.1467
Case	2 to 6	30.1827
Case	2 to 6	30.3232
Case	2 to 6	30.5412
Case	2 to 6	30.7526
Case	2 to 6	30.7752
Case	2 to 6	30.9879
Case	2 to 6	31.0156
Case	2 to 6	31.0928
Case	2 to 6	31.409
Case	2 to 6	31.4973
Case	2 to 6	31.5686
Case	2 to 6	31.8195
Case	2 to 6	32.5788
Case	2 to 6	32.9199
Case	2 to 6	32.9688
Case	2 to 6	33.0204
Case	2 to 6	33.1522
Case	2 to 6	33.2872
Case	2 to 6	34.0572
Case	2 to 6	34.7542
Case	2 to 6	34.9538
Case	2 to 6	35.1781
Case	2 to 6	35.2778
Case	2 to 6	35.4599
Case	2 to 6	35.6542
Case	2 to 6	35.8489
Case	2 to 6	35.918
Case	2 to 6	36.1302
Case	2 to 6	36.3192
Case	2 to 6	36.8287
Case	2 to 6	37.0556
Case	2 to 6	37.9637
Case	2 to 6	38.4436
Case	2 to 6	39.2844
Case	2 to 6	40.2877
Case	2 to 6	42.5673
Case	2 to 6	44.4922
Case	2 to 6	46.051
Case	2 to 6	48.8325
Case	2 to 6	51.6952
Case	36 to 60	18.8114
Case	36 to 60	19.0107
Case	36 to 60	19.7088
Case	36 to 60	20.2921
Case	36 to 60	20.5597
Case	36 to 60	20.5597
Case	36 to 60	20.8196
Case	36 to 60	21.4753
Case	36 to 60	21.5419
Case	36 to 60	21.9382
Case	36 to 60	22.0107
Case	36 to 60	22.1545
Case	36 to 60	22.1624
Case	36 to 60	22.2316
Case	36 to 60	22.6802
Case	36 to 60	23.4553
Case	36 to 60	23.6468
Case	36 to 60	23.8918
Case	36 to 60	24.2321
Case	36 to 60	24.2321
Case	36 to 60	24.3787
Case	36 to 60	24.5018
Case	36 to 60	24.6101
Case	36 to 60	25.3908
Case	36 to 60	25.4964
Case	36 to 60	25.4964
Case	36 to 60	25.6291
Case	36 to 60	25.8503
Case	36 to 60	26.0413
Case	36 to 60	26.0611
Case	36 to 60	26.2715
Case	36 to 60	26.4247
Case	36 to 60	26.649
Case	36 to 60	26.8555
Case	36 to 60	26.9235
Case	36 to 60	26.9256
Case	36 to 60	26.9948
Case	36 to 60	27.0815
Case	36 to 60	27.3015
Case	36 to 60	27.4493
Case	36 to 60	27.4959
Case	36 to 60	27.4985
Case	36 to 60	27.5066
Case	36 to 60	27.5454
Case	36 to 60	27.6587
Case	36 to 60	27.7862
Case	36 to 60	27.8149
Case	36 to 60	27.8416
Case	36 to 60	27.8498
Case	36 to 60	27.8817
Case	36 to 60	27.9889
Case	36 to 60	28.0214
Case	36 to 60	28.0381
Case	36 to 60	28.169
Case	36 to 60	28.2056
Case	36 to 60	28.3379
Case	36 to 60	28.3707
Case	36 to 60	28.3873
Case	36 to 60	28.4998
Case	36 to 60	28.5425
Case	36 to 60	28.5939
Case	36 to 60	28.6171
Case	36 to 60	28.6477
Case	36 to 60	28.7225
Case	36 to 60	28.7225
Case	36 to 60	28.8544
Case	36 to 60	28.8998
Case	36 to 60	28.9016
Case	36 to 60	29.0225
Case	36 to 60	29.0245
Case	36 to 60	29.5328
Case	36 to 60	29.5415
Case	36 to 60	29.804
Case	36 to 60	29.8136
Case	36 to 60	29.8652
Case	36 to 60	29.9014
Case	36 to 60	30.1526
Case	36 to 60	30.2711
Case	36 to 60	30.5407
Case	36 to 60	30.7181
Case	36 to 60	30.8501
Case	36 to 60	31.3241
Case	36 to 60	31.3779
Case	36 to 60	31.4973
Case	36 to 60	31.5085
Case	36 to 60	31.6286
Case	36 to 60	31.7384
Case	36 to 60	31.7834
Case	36 to 60	31.9649
Case	36 to 60	31.9674
Case	36 to 60	32.0364
Case	36 to 60	32.297
Case	36 to 60	32.4458
Case	36 to 60	32.5066
Case	36 to 60	32.5701
Case	36 to 60	32.8873
Case	36 to 60	33.0032
Case	36 to 60	33.0349
Case	36 to 60	33.7977
Case	36 to 60	33.9217
Case	36 to 60	34.0409
Case	36 to 60	34.3307
Case	36 to 60	34.7507
Case	36 to 60	34.8103
Case	36 to 60	34.9578
Case	36 to 60	35.5063
Case	36 to 60	35.8427
Case	36 to 60	36.0267
Case	36 to 60	36.1624
Case	36 to 60	36.4939
Case	36 to 60	36.9957
Case	36 to 60	37.133
Case	36 to 60	37.3452
Case	36 to 60	37.8372
Case	36 to 60	38.4968
Case	36 to 60	38.9592
Case	36 to 60	39.1903
Case	36 to 60	39.568
Case	36 to 60	39.6606
Case	36 to 60	40.1309
Case	36 to 60	40.7171
Case	36 to 60	43.1283
Case	36 to 60	43.2661
Case	36 to 60	44.2528
Case	36 to 60	46.0978
Case	36 to 60	53.9459
Case	6 to 18	15.941
Case	6 to 18	18.9706
Case	6 to 18	19.07
Case	6 to 18	19.4381
Case	6 to 18	19.5473
Case	6 to 18	20.1005
Case	6 to 18	20.9301
Case	6 to 18	21.284
Case	6 to 18	21.6331
Case	6 to 18	22.3874
Case	6 to 18	22.4851
Case	6 to 18	22.5421
Case	6 to 18	22.7212
Case	6 to 18	22.7947
Case	6 to 18	22.8648
Case	6 to 18	23.0333
Case	6 to 18	23.7032
Case	6 to 18	23.8289
Case	6 to 18	23.8708
Case	6 to 18	23.9009
Case	6 to 18	24.298
Case	6 to 18	24.3347
Case	6 to 18	24.4031
Case	6 to 18	24.4141
Case	6 to 18	24.4381
Case	6 to 18	24.5018
Case	6 to 18	24.6295
Case	6 to 18	24.6837
Case	6 to 18	24.8201
Case	6 to 18	25.2471
Case	6 to 18	25.2893
Case	6 to 18	25.4859
Case	6 to 18	25.9388
Case	6 to 18	25.9583
Case	6 to 18	26.1728
Case	6 to 18	26.4103
Case	6 to 18	26.4674
Case	6 to 18	26.5025
Case	6 to 18	26.5256
Case	6 to 18	26.5423
Case	6 to 18	26.6772
Case	6 to 18	26.7694
Case	6 to 18	26.9294
Case	6 to 18	27.0705
Case	6 to 18	27.0889
Case	6 to 18	27.2909
Case	6 to 18	27.4332
Case	6 to 18	27.5018
Case	6 to 18	27.5056
Case	6 to 18	28.1584
Case	6 to 18	28.164
Case	6 to 18	28.2349
Case	6 to 18	28.3037
Case	6 to 18	28.3473
Case	6 to 18	28.3679
Case	6 to 18	28.5064
Case	6 to 18	28.7629
Case	6 to 18	28.8076
Case	6 to 18	29.0346
Case	6 to 18	29.1533
Case	6 to 18	29.2194
Case	6 to 18	29.2655
Case	6 to 18	29.3831
Case	6 to 18	29.3991
Case	6 to 18	29.4178
Case	6 to 18	29.5026
Case	6 to 18	29.601
Case	6 to 18	29.6565
Case	6 to 18	29.6848
Case	6 to 18	29.7237
Case	6 to 18	29.8334
Case	6 to 18	29.8874
Case	6 to 18	29.9002
Case	6 to 18	30.2549
Case	6 to 18	30.371
Case	6 to 18	30.5033
Case	6 to 18	30.6512
Case	6 to 18	30.6873
Case	6 to 18	30.7366
Case	6 to 18	30.9072
Case	6 to 18	31.1846
Case	6 to 18	31.35
Case	6 to 18	31.3571
Case	6 to 18	31.5125
Case	6 to 18	31.7384
Case	6 to 18	31.8255
Case	6 to 18	31.9552
Case	6 to 18	32.0364
Case	6 to 18	32.0916
Case	6 to 18	32.2872
Case	6 to 18	32.5201
Case	6 to 18	32.7768
Case	6 to 18	33.1922
Case	6 to 18	34.0168
Case	6 to 18	34.2798
Case	6 to 18	34.3961
Case	6 to 18	34.6599
Case	6 to 18	34.8439
Case	6 to 18	34.9936
Case	6 to 18	35.1546
Case	6 to 18	35.4723
Case	6 to 18	35.5047
Case	6 to 18	35.6002
Case	6 to 18	35.899
Case	6 to 18	35.9724
Case	6 to 18	36.0645
Case	6 to 18	36.2759
Case	6 to 18	36.2949
Case	6 to 18	36.9226
Case	6 to 18	36.9443
Case	6 to 18	37.4983
Case	6 to 18	37.6957
Case	6 to 18	37.8534
Case	6 to 18	39.2442
Case	6 to 18	39.5145
Case	6 to 18	40.6583
Case	6 to 18	48.2394
Case	6 to 18	53.8301

## Sheet: Figure 3 panel C
Figure 3, panel C
Body mass index (BMI) in controls by time to pancreatic cancer diagnosis
Case control status	Time to cancer diagnosis (months)	BMI (kg/m2)
Control	18 to 36	14.5666
Control	18 to 36	15.5605
Control	18 to 36	17.6087
Control	18 to 36	18.366
Control	18 to 36	18.5983
Control	18 to 36	18.8018
Control	18 to 36	19.0031
Control	18 to 36	19.1483
Control	18 to 36	19.1483
Control	18 to 36	19.1989
Control	18 to 36	19.313
Control	18 to 36	19.4923
Control	18 to 36	19.5952
Control	18 to 36	19.6246
Control	18 to 36	19.6756
Control	18 to 36	19.784
Control	18 to 36	19.8438
Control	18 to 36	19.9688
Control	18 to 36	20.0833
Control	18 to 36	20.1311
Control	18 to 36	20.1792
Control	18 to 36	20.2155
Control	18 to 36	20.3408
Control	18 to 36	20.4246
Control	18 to 36	20.4674
Control	18 to 36	20.5514
Control	18 to 36	20.5676
Control	18 to 36	20.6163
Control	18 to 36	20.7881
Control	18 to 36	20.8053
Control	18 to 36	20.8194
Control	18 to 36	20.9114
Control	18 to 36	20.9861
Control	18 to 36	21.012
Control	18 to 36	21.1388
Control	18 to 36	21.2898
Control	18 to 36	21.4532
Control	18 to 36	21.6187
Control	18 to 36	21.6462
Control	18 to 36	21.7274
Control	18 to 36	21.7288
Control	18 to 36	21.7443
Control	18 to 36	21.8189
Control	18 to 36	21.8959
Control	18 to 36	21.9291
Control	18 to 36	21.93
Control	18 to 36	21.9466
Control	18 to 36	21.9477
Control	18 to 36	21.9762
Control	18 to 36	22.1974
Control	18 to 36	22.232
Control	18 to 36	22.2659
Control	18 to 36	22.2812
Control	18 to 36	22.3161
Control	18 to 36	22.3186
Control	18 to 36	22.3483
Control	18 to 36	22.3979
Control	18 to 36	22.4487
Control	18 to 36	22.4551
Control	18 to 36	22.461
Control	18 to 36	22.4794
Control	18 to 36	22.4851
Control	18 to 36	22.6731
Control	18 to 36	22.6908
Control	18 to 36	22.6997
Control	18 to 36	22.7304
Control	18 to 36	22.8816
Control	18 to 36	22.978
Control	18 to 36	22.9961
Control	18 to 36	23.0215
Control	18 to 36	23.0662
Control	18 to 36	23.1009
Control	18 to 36	23.1012
Control	18 to 36	23.1556
Control	18 to 36	23.1812
Control	18 to 36	23.1933
Control	18 to 36	23.2668
Control	18 to 36	23.3892
Control	18 to 36	23.4323
Control	18 to 36	23.4398
Control	18 to 36	23.444
Control	18 to 36	23.4856
Control	18 to 36	23.5142
Control	18 to 36	23.6489
Control	18 to 36	23.6954
Control	18 to 36	23.7118
Control	18 to 36	23.7344
Control	18 to 36	23.7608
Control	18 to 36	23.7637
Control	18 to 36	23.7718
Control	18 to 36	23.7984
Control	18 to 36	23.8276
Control	18 to 36	23.8384
Control	18 to 36	23.8397
Control	18 to 36	23.8397
Control	18 to 36	23.887
Control	18 to 36	23.9218
Control	18 to 36	23.9997
Control	18 to 36	24.0523
Control	18 to 36	24.0565
Control	18 to 36	24.0606
Control	18 to 36	24.103
Control	18 to 36	24.1184
Control	18 to 36	24.1412
Control	18 to 36	24.3039
Control	18 to 36	24.3277
Control	18 to 36	24.3418
Control	18 to 36	24.3879
Control	18 to 36	24.3879
Control	18 to 36	24.3959
Control	18 to 36	24.5003
Control	18 to 36	24.5005
Control	18 to 36	24.5017
Control	18 to 36	24.5543
Control	18 to 36	24.5577
Control	18 to 36	24.563
Control	18 to 36	24.5698
Control	18 to 36	24.633
Control	18 to 36	24.7825
Control	18 to 36	24.7853
Control	18 to 36	24.8015
Control	18 to 36	24.8114
Control	18 to 36	24.8968
Control	18 to 36	24.9169
Control	18 to 36	24.9582
Control	18 to 36	24.9607
Control	18 to 36	24.9791
Control	18 to 36	24.9835
Control	18 to 36	25.0831
Control	18 to 36	25.1124
Control	18 to 36	25.122
Control	18 to 36	25.1269
Control	18 to 36	25.1312
Control	18 to 36	25.1322
Control	18 to 36	25.263
Control	18 to 36	25.3476
Control	18 to 36	25.376
Control	18 to 36	25.4148
Control	18 to 36	25.4207
Control	18 to 36	25.4954
Control	18 to 36	25.5056
Control	18 to 36	25.5123
Control	18 to 36	25.563
Control	18 to 36	25.567
Control	18 to 36	25.6195
Control	18 to 36	25.6849
Control	18 to 36	25.7084
Control	18 to 36	25.7531
Control	18 to 36	25.7679
Control	18 to 36	25.7971
Control	18 to 36	25.8214
Control	18 to 36	25.8252
Control	18 to 36	25.8252
Control	18 to 36	25.8488
Control	18 to 36	25.8656
Control	18 to 36	25.9212
Control	18 to 36	25.9874
Control	18 to 36	25.9988
Control	18 to 36	26.037
Control	18 to 36	26.0461
Control	18 to 36	26.0868
Control	18 to 36	26.0916
Control	18 to 36	26.1051
Control	18 to 36	26.1311
Control	18 to 36	26.1523
Control	18 to 36	26.1548
Control	18 to 36	26.1707
Control	18 to 36	26.1777
Control	18 to 36	26.1939
Control	18 to 36	26.2552
Control	18 to 36	26.2782
Control	18 to 36	26.351
Control	18 to 36	26.393
Control	18 to 36	26.4103
Control	18 to 36	26.4159
Control	18 to 36	26.4453
Control	18 to 36	26.4763
Control	18 to 36	26.523
Control	18 to 36	26.5445
Control	18 to 36	26.5449
Control	18 to 36	26.5538
Control	18 to 36	26.5854
Control	18 to 36	26.605
Control	18 to 36	26.6157
Control	18 to 36	26.6181
Control	18 to 36	26.6234
Control	18 to 36	26.6293
Control	18 to 36	26.6323
Control	18 to 36	26.7165
Control	18 to 36	26.7769
Control	18 to 36	26.7839
Control	18 to 36	26.8169
Control	18 to 36	26.8623
Control	18 to 36	26.9948
Control	18 to 36	27.0436
Control	18 to 36	27.0744
Control	18 to 36	27.0779
Control	18 to 36	27.0936
Control	18 to 36	27.2366
Control	18 to 36	27.2369
Control	18 to 36	27.3573
Control	18 to 36	27.3932
Control	18 to 36	27.4039
Control	18 to 36	27.4205
Control	18 to 36	27.43
Control	18 to 36	27.4305
Control	18 to 36	27.4332
Control	18 to 36	27.4477
Control	18 to 36	27.4597
Control	18 to 36	27.4883
Control	18 to 36	27.4963
Control	18 to 36	27.5066
Control	18 to 36	27.5069
Control	18 to 36	27.5071
Control	18 to 36	27.5202
Control	18 to 36	27.5206
Control	18 to 36	27.5403
Control	18 to 36	27.5476
Control	18 to 36	27.5521
Control	18 to 36	27.5616
Control	18 to 36	27.614
Control	18 to 36	27.6578
Control	18 to 36	27.692
Control	18 to 36	27.7198
Control	18 to 36	27.8149
Control	18 to 36	27.8444
Control	18 to 36	27.8769
Control	18 to 36	27.8859
Control	18 to 36	27.9026
Control	18 to 36	27.9191
Control	18 to 36	28.0747
Control	18 to 36	28.1269
Control	18 to 36	28.1371
Control	18 to 36	28.1531
Control	18 to 36	28.1584
Control	18 to 36	28.1739
Control	18 to 36	28.1817
Control	18 to 36	28.192
Control	18 to 36	28.217
Control	18 to 36	28.2708
Control	18 to 36	28.3146
Control	18 to 36	28.3235
Control	18 to 36	28.3679
Control	18 to 36	28.3751
Control	18 to 36	28.4037
Control	18 to 36	28.4504
Control	18 to 36	28.4969
Control	18 to 36	28.5042
Control	18 to 36	28.5071
Control	18 to 36	28.5306
Control	18 to 36	28.5498
Control	18 to 36	28.5581
Control	18 to 36	28.5599
Control	18 to 36	28.6003
Control	18 to 36	28.6742
Control	18 to 36	28.6909
Control	18 to 36	28.7257
Control	18 to 36	28.7412
Control	18 to 36	28.796
Control	18 to 36	28.7989
Control	18 to 36	28.8879
Control	18 to 36	28.8963
Control	18 to 36	28.9243
Control	18 to 36	28.9732
Control	18 to 36	29.0359
Control	18 to 36	29.0537
Control	18 to 36	29.0881
Control	18 to 36	29.1291
Control	18 to 36	29.1474
Control	18 to 36	29.1474
Control	18 to 36	29.2401
Control	18 to 36	29.3209
Control	18 to 36	29.3226
Control	18 to 36	29.4135
Control	18 to 36	29.4406
Control	18 to 36	29.4477
Control	18 to 36	29.4566
Control	18 to 36	29.4918
Control	18 to 36	29.4974
Control	18 to 36	29.4984
Control	18 to 36	29.5051
Control	18 to 36	29.5242
Control	18 to 36	29.5476
Control	18 to 36	29.5611
Control	18 to 36	29.57
Control	18 to 36	29.6279
Control	18 to 36	29.7218
Control	18 to 36	29.8863
Control	18 to 36	29.8936
Control	18 to 36	29.9072
Control	18 to 36	29.9362
Control	18 to 36	29.9716
Control	18 to 36	29.9802
Control	18 to 36	30.0041
Control	18 to 36	30.0695
Control	18 to 36	30.0982
Control	18 to 36	30.1172
Control	18 to 36	30.1511
Control	18 to 36	30.1661
Control	18 to 36	30.1805
Control	18 to 36	30.199
Control	18 to 36	30.3001
Control	18 to 36	30.3888
Control	18 to 36	30.4459
Control	18 to 36	30.5039
Control	18 to 36	30.507
Control	18 to 36	30.5426
Control	18 to 36	30.5957
Control	18 to 36	30.6105
Control	18 to 36	30.6106
Control	18 to 36	30.6359
Control	18 to 36	30.6517
Control	18 to 36	30.711
Control	18 to 36	30.7435
Control	18 to 36	30.7549
Control	18 to 36	30.791
Control	18 to 36	30.7959
Control	18 to 36	30.8141
Control	18 to 36	30.8141
Control	18 to 36	30.9
Control	18 to 36	30.9003
Control	18 to 36	30.938
Control	18 to 36	30.9795
Control	18 to 36	31.071
Control	18 to 36	31.1101
Control	18 to 36	31.1191
Control	18 to 36	31.121
Control	18 to 36	31.1342
Control	18 to 36	31.189
Control	18 to 36	31.268
Control	18 to 36	31.3104
Control	18 to 36	31.3234
Control	18 to 36	31.3302
Control	18 to 36	31.3402
Control	18 to 36	31.3805
Control	18 to 36	31.409
Control	18 to 36	31.4403
Control	18 to 36	31.4979
Control	18 to 36	31.5273
Control	18 to 36	31.5944
Control	18 to 36	31.6116
Control	18 to 36	31.6838
Control	18 to 36	31.7683
Control	18 to 36	31.9228
Control	18 to 36	31.9552
Control	18 to 36	31.9793
Control	18 to 36	32.073
Control	18 to 36	32.107
Control	18 to 36	32.216
Control	18 to 36	32.2194
Control	18 to 36	32.249
Control	18 to 36	32.2563
Control	18 to 36	32.3445
Control	18 to 36	32.4167
Control	18 to 36	32.4731
Control	18 to 36	32.6211
Control	18 to 36	32.7145
Control	18 to 36	32.7165
Control	18 to 36	32.7197
Control	18 to 36	32.7686
Control	18 to 36	32.7999
Control	18 to 36	32.8128
Control	18 to 36	32.8585
Control	18 to 36	32.8832
Control	18 to 36	32.8973
Control	18 to 36	33.0518
Control	18 to 36	33.0535
Control	18 to 36	33.0719
Control	18 to 36	33.0965
Control	18 to 36	33.1332
Control	18 to 36	33.1578
Control	18 to 36	33.1578
Control	18 to 36	33.1745
Control	18 to 36	33.2314
Control	18 to 36	33.2536
Control	18 to 36	33.2746
Control	18 to 36	33.3471
Control	18 to 36	33.3932
Control	18 to 36	33.4919
Control	18 to 36	33.6159
Control	18 to 36	33.6556
Control	18 to 36	33.6734
Control	18 to 36	33.7059
Control	18 to 36	33.925
Control	18 to 36	33.9795
Control	18 to 36	33.9952
Control	18 to 36	34.1263
Control	18 to 36	34.1411
Control	18 to 36	34.1534
Control	18 to 36	34.1679
Control	18 to 36	34.2188
Control	18 to 36	34.2798
Control	18 to 36	34.3027
Control	18 to 36	34.3307
Control	18 to 36	34.375
Control	18 to 36	34.5002
Control	18 to 36	34.5712
Control	18 to 36	34.6433
Control	18 to 36	34.7501
Control	18 to 36	34.8352
Control	18 to 36	34.9654
Control	18 to 36	35.2432
Control	18 to 36	35.3574
Control	18 to 36	35.3912
Control	18 to 36	35.3956
Control	18 to 36	35.5047
Control	18 to 36	35.7689
Control	18 to 36	36.2914
Control	18 to 36	36.2997
Control	18 to 36	36.3673
Control	18 to 36	36.4914
Control	18 to 36	36.6212
Control	18 to 36	36.7223
Control	18 to 36	37.1091
Control	18 to 36	37.1324
Control	18 to 36	37.1524
Control	18 to 36	37.395
Control	18 to 36	37.4529
Control	18 to 36	37.4988
Control	18 to 36	37.5259
Control	18 to 36	37.6036
Control	18 to 36	37.6924
Control	18 to 36	37.8179
Control	18 to 36	37.8583
Control	18 to 36	38.0348
Control	18 to 36	38.0461
Control	18 to 36	38.2056
Control	18 to 36	38.2606
Control	18 to 36	38.3976
Control	18 to 36	38.6549
Control	18 to 36	38.7688
Control	18 to 36	38.9794
Control	18 to 36	40.3196
Control	18 to 36	40.3289
Control	18 to 36	40.4952
Control	18 to 36	40.6016
Control	18 to 36	41.3251
Control	18 to 36	41.5417
Control	18 to 36	41.6103
Control	18 to 36	41.9722
Control	18 to 36	42.288
Control	18 to 36	43.677
Control	18 to 36	44.2194
Control	18 to 36	44.9395
Control	18 to 36	44.9703
Control	18 to 36	45.0328
Control	18 to 36	45.0598
Control	18 to 36	45.0846
Control	18 to 36	46.5634
Control	18 to 36	47.4398
Control	18 to 36	47.5421
Control	18 to 36	47.6464
Control	18 to 36	47.857
Control	18 to 36	48.8801
Control	18 to 36	50.5287
Control	18 to 36	50.8534
Control	18 to 36	52.7316
Control	18 to 36	54.7855
Control	18 to 36	65.1748
Control	18 to 36	67.4418
Control	2 to 6	13.3549
Control	2 to 6	16.801
Control	2 to 6	17.0739
Control	2 to 6	17.0751
Control	2 to 6	17.3706
Control	2 to 6	18.2784
Control	2 to 6	18.2797
Control	2 to 6	18.4388
Control	2 to 6	18.4743
Control	2 to 6	18.7358
Control	2 to 6	18.8132
Control	2 to 6	18.9054
Control	2 to 6	18.9116
Control	2 to 6	19.2327
Control	2 to 6	19.2642
Control	2 to 6	19.2758
Control	2 to 6	19.3665
Control	2 to 6	19.5879
Control	2 to 6	19.6697
Control	2 to 6	19.9541
Control	2 to 6	20.0321
Control	2 to 6	20.078
Control	2 to 6	20.0841
Control	2 to 6	20.1371
Control	2 to 6	20.3607
Control	2 to 6	20.4384
Control	2 to 6	20.467
Control	2 to 6	20.5449
Control	2 to 6	20.7306
Control	2 to 6	20.8192
Control	2 to 6	20.9156
Control	2 to 6	21.0195
Control	2 to 6	21.1219
Control	2 to 6	21.2759
Control	2 to 6	21.2857
Control	2 to 6	21.3065
Control	2 to 6	21.3265
Control	2 to 6	21.3378
Control	2 to 6	21.4048
Control	2 to 6	21.4858
Control	2 to 6	21.5796
Control	2 to 6	21.6075
Control	2 to 6	21.7885
Control	2 to 6	21.7928
Control	2 to 6	21.8965
Control	2 to 6	21.9153
Control	2 to 6	21.9375
Control	2 to 6	21.9466
Control	2 to 6	22.034
Control	2 to 6	22.086
Control	2 to 6	22.3421
Control	2 to 6	22.3834
Control	2 to 6	22.3929
Control	2 to 6	22.4551
Control	2 to 6	22.5048
Control	2 to 6	22.5061
Control	2 to 6	22.594
Control	2 to 6	22.5953
Control	2 to 6	22.6653
Control	2 to 6	22.6653
Control	2 to 6	22.8186
Control	2 to 6	22.8558
Control	2 to 6	22.8788
Control	2 to 6	22.9098
Control	2 to 6	22.9746
Control	2 to 6	23.0439
Control	2 to 6	23.1498
Control	2 to 6	23.2007
Control	2 to 6	23.2492
Control	2 to 6	23.2959
Control	2 to 6	23.3113
Control	2 to 6	23.3203
Control	2 to 6	23.3532
Control	2 to 6	23.3651
Control	2 to 6	23.406
Control	2 to 6	23.4213
Control	2 to 6	23.4653
Control	2 to 6	23.4863
Control	2 to 6	23.4967
Control	2 to 6	23.5886
Control	2 to 6	23.6954
Control	2 to 6	23.7771
Control	2 to 6	23.789
Control	2 to 6	23.9016
Control	2 to 6	23.9354
Control	2 to 6	24.0481
Control	2 to 6	24.1366
Control	2 to 6	24.1412
Control	2 to 6	24.1626
Control	2 to 6	24.1646
Control	2 to 6	24.1733
Control	2 to 6	24.2144
Control	2 to 6	24.2681
Control	2 to 6	24.2864
Control	2 to 6	24.3173
Control	2 to 6	24.3735
Control	2 to 6	24.4414
Control	2 to 6	24.4941
Control	2 to 6	24.5003
Control	2 to 6	24.5018
Control	2 to 6	24.5478
Control	2 to 6	24.588
Control	2 to 6	24.6094
Control	2 to 6	24.6435
Control	2 to 6	24.6936
Control	2 to 6	24.7452
Control	2 to 6	24.7683
Control	2 to 6	24.8169
Control	2 to 6	24.8313
Control	2 to 6	24.848
Control	2 to 6	24.8649
Control	2 to 6	24.92
Control	2 to 6	24.9446
Control	2 to 6	24.9835
Control	2 to 6	24.9886
Control	2 to 6	25.0396
Control	2 to 6	25.0791
Control	2 to 6	25.0794
Control	2 to 6	25.145
Control	2 to 6	25.2485
Control	2 to 6	25.2626
Control	2 to 6	25.3057
Control	2 to 6	25.363
Control	2 to 6	25.4114
Control	2 to 6	25.4481
Control	2 to 6	25.4964
Control	2 to 6	25.499
Control	2 to 6	25.5307
Control	2 to 6	25.5991
Control	2 to 6	25.6558
Control	2 to 6	25.6558
Control	2 to 6	25.7192
Control	2 to 6	25.75
Control	2 to 6	25.8359
Control	2 to 6	25.8607
Control	2 to 6	25.8656
Control	2 to 6	25.8758
Control	2 to 6	25.9828
Control	2 to 6	25.9857
Control	2 to 6	25.9968
Control	2 to 6	26.0898
Control	2 to 6	26.1542
Control	2 to 6	26.2109
Control	2 to 6	26.2312
Control	2 to 6	26.2403
Control	2 to 6	26.3049
Control	2 to 6	26.3094
Control	2 to 6	26.3279
Control	2 to 6	26.375
Control	2 to 6	26.3888
Control	2 to 6	26.4103
Control	2 to 6	26.4217
Control	2 to 6	26.4509
Control	2 to 6	26.4664
Control	2 to 6	26.4908
Control	2 to 6	26.4952
Control	2 to 6	26.5398
Control	2 to 6	26.5423
Control	2 to 6	26.6008
Control	2 to 6	26.7698
Control	2 to 6	26.8639
Control	2 to 6	26.8781
Control	2 to 6	26.897
Control	2 to 6	26.9567
Control	2 to 6	26.9629
Control	2 to 6	27.0576
Control	2 to 6	27.1883
Control	2 to 6	27.2211
Control	2 to 6	27.3015
Control	2 to 6	27.3153
Control	2 to 6	27.3165
Control	2 to 6	27.3346
Control	2 to 6	27.3403
Control	2 to 6	27.3526
Control	2 to 6	27.384
Control	2 to 6	27.4083
Control	2 to 6	27.4233
Control	2 to 6	27.478
Control	2 to 6	27.4975
Control	2 to 6	27.4985
Control	2 to 6	27.5055
Control	2 to 6	27.5739
Control	2 to 6	27.5951
Control	2 to 6	27.6125
Control	2 to 6	27.6233
Control	2 to 6	27.6246
Control	2 to 6	27.6249
Control	2 to 6	27.6454
Control	2 to 6	27.692
Control	2 to 6	27.7531
Control	2 to 6	27.7571
Control	2 to 6	27.766
Control	2 to 6	27.8319
Control	2 to 6	27.8379
Control	2 to 6	27.8791
Control	2 to 6	27.9035
Control	2 to 6	27.9191
Control	2 to 6	27.9551
Control	2 to 6	28.0102
Control	2 to 6	28.0535
Control	2 to 6	28.083
Control	2 to 6	28.1305
Control	2 to 6	28.1541
Control	2 to 6	28.1606
Control	2 to 6	28.1714
Control	2 to 6	28.1755
Control	2 to 6	28.192
Control	2 to 6	28.2308
Control	2 to 6	28.259
Control	2 to 6	28.2598
Control	2 to 6	28.3379
Control	2 to 6	28.3413
Control	2 to 6	28.4809
Control	2 to 6	28.4998
Control	2 to 6	28.5264
Control	2 to 6	28.7186
Control	2 to 6	28.7225
Control	2 to 6	28.7955
Control	2 to 6	29.0255
Control	2 to 6	29.0381
Control	2 to 6	29.0659
Control	2 to 6	29.0689
Control	2 to 6	29.0786
Control	2 to 6	29.0786
Control	2 to 6	29.0786
Control	2 to 6	29.0799
Control	2 to 6	29.1805
Control	2 to 6	29.1937
Control	2 to 6	29.2265
Control	2 to 6	29.2443
Control	2 to 6	29.297
Control	2 to 6	29.3146
Control	2 to 6	29.3151
Control	2 to 6	29.3991
Control	2 to 6	29.4986
Control	2 to 6	29.5003
Control	2 to 6	29.5138
Control	2 to 6	29.5565
Control	2 to 6	29.5736
Control	2 to 6	29.5842
Control	2 to 6	29.6493
Control	2 to 6	29.6565
Control	2 to 6	29.6653
Control	2 to 6	29.7115
Control	2 to 6	29.8254
Control	2 to 6	29.8575
Control	2 to 6	29.8592
Control	2 to 6	29.8714
Control	2 to 6	29.901
Control	2 to 6	29.9326
Control	2 to 6	29.9756
Control	2 to 6	30.0108
Control	2 to 6	30.0131
Control	2 to 6	30.0226
Control	2 to 6	30.0695
Control	2 to 6	30.1189
Control	2 to 6	30.1243
Control	2 to 6	30.2057
Control	2 to 6	30.2549
Control	2 to 6	30.2711
Control	2 to 6	30.3918
Control	2 to 6	30.3937
Control	2 to 6	30.4104
Control	2 to 6	30.4104
Control	2 to 6	30.418
Control	2 to 6	30.4374
Control	2 to 6	30.4517
Control	2 to 6	30.4798
Control	2 to 6	30.5154
Control	2 to 6	30.5325
Control	2 to 6	30.6491
Control	2 to 6	30.6783
Control	2 to 6	30.7881
Control	2 to 6	30.8501
Control	2 to 6	30.8935
Control	2 to 6	30.8935
Control	2 to 6	30.9244
Control	2 to 6	30.9916
Control	2 to 6	31.0119
Control	2 to 6	31.0171
Control	2 to 6	31.0203
Control	2 to 6	31.0275
Control	2 to 6	31.0391
Control	2 to 6	31.0844
Control	2 to 6	31.25
Control	2 to 6	31.2626
Control	2 to 6	31.5018
Control	2 to 6	31.5593
Control	2 to 6	31.5977
Control	2 to 6	31.6658
Control	2 to 6	31.7524
Control	2 to 6	31.7992
Control	2 to 6	31.9789
Control	2 to 6	31.9789
Control	2 to 6	32.0899
Control	2 to 6	32.107
Control	2 to 6	32.1987
Control	2 to 6	32.2194
Control	2 to 6	32.2216
Control	2 to 6	32.2301
Control	2 to 6	32.2455
Control	2 to 6	32.2812
Control	2 to 6	32.3128
Control	2 to 6	32.3941
Control	2 to 6	32.5091
Control	2 to 6	32.5321
Control	2 to 6	32.5675
Control	2 to 6	32.5675
Control	2 to 6	32.6
Control	2 to 6	32.6063
Control	2 to 6	32.6165
Control	2 to 6	32.9199
Control	2 to 6	32.9441
Control	2 to 6	32.986
Control	2 to 6	33.0011
Control	2 to 6	33.0349
Control	2 to 6	33.0708
Control	2 to 6	33.0766
Control	2 to 6	33.1094
Control	2 to 6	33.1217
Control	2 to 6	33.2832
Control	2 to 6	33.5014
Control	2 to 6	33.5014
Control	2 to 6	33.5029
Control	2 to 6	33.6425
Control	2 to 6	33.6794
Control	2 to 6	33.7882
Control	2 to 6	33.7991
Control	2 to 6	33.8918
Control	2 to 6	33.8926
Control	2 to 6	33.9217
Control	2 to 6	33.9257
Control	2 to 6	33.9768
Control	2 to 6	34.0074
Control	2 to 6	34.1452
Control	2 to 6	34.1642
Control	2 to 6	34.1781
Control	2 to 6	34.4671
Control	2 to 6	34.4875
Control	2 to 6	34.5345
Control	2 to 6	34.5639
Control	2 to 6	34.5796
Control	2 to 6	34.5819
Control	2 to 6	35.0733
Control	2 to 6	35.2355
Control	2 to 6	35.3177
Control	2 to 6	35.3932
Control	2 to 6	35.4599
Control	2 to 6	35.5064
Control	2 to 6	35.5071
Control	2 to 6	35.5184
Control	2 to 6	35.6159
Control	2 to 6	35.9082
Control	2 to 6	35.9557
Control	2 to 6	35.9881
Control	2 to 6	36.1059
Control	2 to 6	36.143
Control	2 to 6	36.2468
Control	2 to 6	36.3159
Control	2 to 6	36.574
Control	2 to 6	36.5767
Control	2 to 6	36.8532
Control	2 to 6	36.8744
Control	2 to 6	37.052
Control	2 to 6	37.3452
Control	2 to 6	37.4511
Control	2 to 6	37.4569
Control	2 to 6	37.4988
Control	2 to 6	37.7795
Control	2 to 6	38.1486
Control	2 to 6	38.2967
Control	2 to 6	38.4065
Control	2 to 6	38.4158
Control	2 to 6	38.4321
Control	2 to 6	39.5018
Control	2 to 6	39.9655
Control	2 to 6	40.1309
Control	2 to 6	41.1019
Control	2 to 6	41.3503
Control	2 to 6	41.7264
Control	2 to 6	41.8553
Control	2 to 6	42.1216
Control	2 to 6	42.6486
Control	2 to 6	43.0497
Control	2 to 6	43.9164
Control	2 to 6	44.1421
Control	2 to 6	44.2327
Control	2 to 6	44.3053
Control	2 to 6	45.1836
Control	2 to 6	46.6815
Control	2 to 6	48.7758
Control	2 to 6	51.2134
Control	2 to 6	52.0739
Control	2 to 6	52.9257
Control	2 to 6	52.9408
Control	2 to 6	58.9743
Control	36 to 60	15.4622
Control	36 to 60	15.8317
Control	36 to 60	16.264
Control	36 to 60	16.3892
Control	36 to 60	16.6557
Control	36 to 60	17.2437
Control	36 to 60	17.3498
Control	36 to 60	17.655
Control	36 to 60	18.2621
Control	36 to 60	18.8793
Control	36 to 60	19.0217
Control	36 to 60	19.1357
Control	36 to 60	19.2418
Control	36 to 60	19.4038
Control	36 to 60	19.4695
Control	36 to 60	19.508
Control	36 to 60	19.5854
Control	36 to 60	19.7217
Control	36 to 60	19.7519
Control	36 to 60	19.9382
Control	36 to 60	19.9719
Control	36 to 60	20.1867
Control	36 to 60	20.2771
Control	36 to 60	20.3199
Control	36 to 60	20.5357
Control	36 to 60	20.5357
Control	36 to 60	20.5469
Control	36 to 60	20.5676
Control	36 to 60	20.582
Control	36 to 60	20.5885
Control	36 to 60	20.6925
Control	36 to 60	20.9156
Control	36 to 60	20.9179
Control	36 to 60	20.9213
Control	36 to 60	20.9861
Control	36 to 60	21.0671
Control	36 to 60	21.0986
Control	36 to 60	21.2325
Control	36 to 60	21.2547
Control	36 to 60	21.4063
Control	36 to 60	21.4186
Control	36 to 60	21.4786
Control	36 to 60	21.6017
Control	36 to 60	21.6373
Control	36 to 60	21.7859
Control	36 to 60	21.8078
Control	36 to 60	21.9639
Control	36 to 60	21.9752
Control	36 to 60	22.1426
Control	36 to 60	22.2189
Control	36 to 60	22.2599
Control	36 to 60	22.2774
Control	36 to 60	22.4036
Control	36 to 60	22.4851
Control	36 to 60	22.4851
Control	36 to 60	22.5061
Control	36 to 60	22.5184
Control	36 to 60	22.5736
Control	36 to 60	22.663
Control	36 to 60	22.6647
Control	36 to 60	22.7464
Control	36 to 60	22.8344
Control	36 to 60	22.8689
Control	36 to 60	22.8871
Control	36 to 60	22.9201
Control	36 to 60	23.0853
Control	36 to 60	23.1729
Control	36 to 60	23.1743
Control	36 to 60	23.1982
Control	36 to 60	23.2203
Control	36 to 60	23.314
Control	36 to 60	23.4299
Control	36 to 60	23.4839
Control	36 to 60	23.5886
Control	36 to 60	23.6011
Control	36 to 60	23.6784
Control	36 to 60	23.6961
Control	36 to 60	23.705
Control	36 to 60	23.765
Control	36 to 60	23.7737
Control	36 to 60	23.9
Control	36 to 60	23.9
Control	36 to 60	23.9845
Control	36 to 60	24.0111
Control	36 to 60	24.0175
Control	36 to 60	24.0333
Control	36 to 60	24.0364
Control	36 to 60	24.0523
Control	36 to 60	24.1973
Control	36 to 60	24.2205
Control	36 to 60	24.2896
Control	36 to 60	24.3418
Control	36 to 60	24.3651
Control	36 to 60	24.5837
Control	36 to 60	24.6241
Control	36 to 60	24.6277
Control	36 to 60	24.6835
Control	36 to 60	24.6983
Control	36 to 60	24.7168
Control	36 to 60	24.7464
Control	36 to 60	24.8413
Control	36 to 60	24.848
Control	36 to 60	24.9113
Control	36 to 60	24.9113
Control	36 to 60	25.0836
Control	36 to 60	25.0853
Control	36 to 60	25.1164
Control	36 to 60	25.1714
Control	36 to 60	25.235
Control	36 to 60	25.2447
Control	36 to 60	25.3416
Control	36 to 60	25.3476
Control	36 to 60	25.3728
Control	36 to 60	25.3843
Control	36 to 60	25.3914
Control	36 to 60	25.4194
Control	36 to 60	25.4964
Control	36 to 60	25.567
Control	36 to 60	25.6234
Control	36 to 60	25.6737
Control	36 to 60	25.6861
Control	36 to 60	25.7084
Control	36 to 60	25.7111
Control	36 to 60	25.7703
Control	36 to 60	25.8503
Control	36 to 60	25.8503
Control	36 to 60	25.8503
Control	36 to 60	25.8656
Control	36 to 60	25.8659
Control	36 to 60	25.9939
Control	36 to 60	25.9939
Control	36 to 60	25.9939
Control	36 to 60	26.0828
Control	36 to 60	26.1139
Control	36 to 60	26.1353
Control	36 to 60	26.1557
Control	36 to 60	26.2403
Control	36 to 60	26.3159
Control	36 to 60	26.3178
Control	36 to 60	26.3958
Control	36 to 60	26.4176
Control	36 to 60	26.4575
Control	36 to 60	26.4583
Control	36 to 60	26.4763
Control	36 to 60	26.5078
Control	36 to 60	26.5444
Control	36 to 60	26.5653
Control	36 to 60	26.5683
Control	36 to 60	26.5777
Control	36 to 60	26.6155
Control	36 to 60	26.649
Control	36 to 60	26.6494
Control	36 to 60	26.7157
Control	36 to 60	26.8011
Control	36 to 60	26.8024
Control	36 to 60	26.842
Control	36 to 60	26.8454
Control	36 to 60	26.8689
Control	36 to 60	26.9141
Control	36 to 60	26.9629
Control	36 to 60	26.9827
Control	36 to 60	27.0702
Control	36 to 60	27.0815
Control	36 to 60	27.1083
Control	36 to 60	27.1276
Control	36 to 60	27.1428
Control	36 to 60	27.1942
Control	36 to 60	27.2864
Control	36 to 60	27.2874
Control	36 to 60	27.4208
Control	36 to 60	27.43
Control	36 to 60	27.4597
Control	36 to 60	27.4991
Control	36 to 60	27.5616
Control	36 to 60	27.5646
Control	36 to 60	27.6215
Control	36 to 60	27.6602
Control	36 to 60	27.7308
Control	36 to 60	27.7456
Control	36 to 60	27.7578
Control	36 to 60	27.8259
Control	36 to 60	27.8277
Control	36 to 60	27.8698
Control	36 to 60	27.9352
Control	36 to 60	27.9477
Control	36 to 60	28.0044
Control	36 to 60	28.005
Control	36 to 60	28.0535
Control	36 to 60	28.0587
Control	36 to 60	28.2708
Control	36 to 60	28.2853
Control	36 to 60	28.3146
Control	36 to 60	28.3378
Control	36 to 60	28.3379
Control	36 to 60	28.3436
Control	36 to 60	28.3473
Control	36 to 60	28.3645
Control	36 to 60	28.3649
Control	36 to 60	28.4585
Control	36 to 60	28.4967
Control	36 to 60	28.5007
Control	36 to 60	28.6257
Control	36 to 60	28.6422
Control	36 to 60	28.6649
Control	36 to 60	28.691
Control	36 to 60	28.7781
Control	36 to 60	28.8693
Control	36 to 60	28.9243
Control	36 to 60	29.0097
Control	36 to 60	29.0235
Control	36 to 60	29.0385
Control	36 to 60	29.0786
Control	36 to 60	29.0786
Control	36 to 60	29.1337
Control	36 to 60	29.1474
Control	36 to 60	29.1551
Control	36 to 60	29.3098
Control	36 to 60	29.498
Control	36 to 60	29.502
Control	36 to 60	29.5175
Control	36 to 60	29.5843
Control	36 to 60	29.609
Control	36 to 60	29.61
Control	36 to 60	29.7646
Control	36 to 60	29.7852
Control	36 to 60	29.8135
Control	36 to 60	29.8282
Control	36 to 60	29.8396
Control	36 to 60	29.8932
Control	36 to 60	29.9073
Control	36 to 60	29.9727
Control	36 to 60	29.9802
Control	36 to 60	30.031
Control	36 to 60	30.1077
Control	36 to 60	30.1196
Control	36 to 60	30.1302
Control	36 to 60	30.1341
Control	36 to 60	30.2029
Control	36 to 60	30.2861
Control	36 to 60	30.3001
Control	36 to 60	30.3022
Control	36 to 60	30.3418
Control	36 to 60	30.3651
Control	36 to 60	30.371
Control	36 to 60	30.371
Control	36 to 60	30.409
Control	36 to 60	30.4318
Control	36 to 60	30.4369
Control	36 to 60	30.5509
Control	36 to 60	30.5808
Control	36 to 60	30.6053
Control	36 to 60	30.7549
Control	36 to 60	30.7583
Control	36 to 60	30.8506
Control	36 to 60	31.0171
Control	36 to 60	31.0387
Control	36 to 60	31.0856
Control	36 to 60	31.1474
Control	36 to 60	31.1644
Control	36 to 60	31.2042
Control	36 to 60	31.2231
Control	36 to 60	31.3523
Control	36 to 60	31.4076
Control	36 to 60	31.4884
Control	36 to 60	31.651
Control	36 to 60	31.7411
Control	36 to 60	31.8533
Control	36 to 60	31.929
Control	36 to 60	31.9438
Control	36 to 60	32.0416
Control	36 to 60	32.0501
Control	36 to 60	32.107
Control	36 to 60	32.107
Control	36 to 60	32.1454
Control	36 to 60	32.1692
Control	36 to 60	32.5258
Control	36 to 60	32.547
Control	36 to 60	32.5706
Control	36 to 60	32.6
Control	36 to 60	32.6326
Control	36 to 60	32.665
Control	36 to 60	32.7145
Control	36 to 60	32.7197
Control	36 to 60	32.9199
Control	36 to 60	32.9251
Control	36 to 60	33.0128
Control	36 to 60	33.0766
Control	36 to 60	33.2773
Control	36 to 60	33.4615
Control	36 to 60	33.4958
Control	36 to 60	33.4994
Control	36 to 60	33.5145
Control	36 to 60	33.5451
Control	36 to 60	33.6275
Control	36 to 60	33.7137
Control	36 to 60	33.7403
Control	36 to 60	33.8051
Control	36 to 60	33.9952
Control	36 to 60	34.0229
Control	36 to 60	34.453
Control	36 to 60	34.4933
Control	36 to 60	34.5063
Control	36 to 60	34.7152
Control	36 to 60	34.8503
Control	36 to 60	34.8609
Control	36 to 60	34.8758
Control	36 to 60	34.8801
Control	36 to 60	34.9654
Control	36 to 60	35.0287
Control	36 to 60	35.0329
Control	36 to 60	35.0415
Control	36 to 60	35.1439
Control	36 to 60	35.1851
Control	36 to 60	35.2023
Control	36 to 60	35.2624
Control	36 to 60	35.3647
Control	36 to 60	35.5029
Control	36 to 60	35.5416
Control	36 to 60	35.8026
Control	36 to 60	35.8366
Control	36 to 60	36.0467
Control	36 to 60	36.1209
Control	36 to 60	36.2468
Control	36 to 60	36.3428
Control	36 to 60	36.388
Control	36 to 60	36.4994
Control	36 to 60	36.6407
Control	36 to 60	36.7135
Control	36 to 60	37.122
Control	36 to 60	37.156
Control	36 to 60	37.3298
Control	36 to 60	37.3452
Control	36 to 60	37.4972
Control	36 to 60	37.4972
Control	36 to 60	37.4988
Control	36 to 60	37.5053
Control	36 to 60	37.6227
Control	36 to 60	37.7701
Control	36 to 60	37.986
Control	36 to 60	38.0868
Control	36 to 60	38.2145
Control	36 to 60	38.5062
Control	36 to 60	38.5515
Control	36 to 60	38.5887
Control	36 to 60	39.1407
Control	36 to 60	39.4572
Control	36 to 60	39.5023
Control	36 to 60	40.0431
Control	36 to 60	40.2931
Control	36 to 60	41.3108
Control	36 to 60	41.3307
Control	36 to 60	41.6056
Control	36 to 60	42.0024
Control	36 to 60	42.0785
Control	36 to 60	42.2167
Control	36 to 60	42.3255
Control	36 to 60	42.459
Control	36 to 60	43.3132
Control	36 to 60	43.5413
Control	36 to 60	43.7504
Control	36 to 60	43.9813
Control	36 to 60	44.046
Control	36 to 60	44.046
Control	36 to 60	44.4706
Control	36 to 60	45.1953
Control	36 to 60	45.3558
Control	36 to 60	47.6794
Control	36 to 60	51.2697
Control	36 to 60	55.7078
Control	36 to 60	56.3963
Control	36 to 60	57.5196
Control	6 to 18	15.9124
Control	6 to 18	16.5123
Control	6 to 18	17.6468
Control	6 to 18	17.7375
Control	6 to 18	18.1474
Control	6 to 18	18.315
Control	6 to 18	18.5983
Control	6 to 18	18.6881
Control	6 to 18	19.1201
Control	6 to 18	19.3625
Control	6 to 18	19.602
Control	6 to 18	19.7368
Control	6 to 18	19.9305
Control	6 to 18	20.0654
Control	6 to 18	20.1533
Control	6 to 18	20.2354
Control	6 to 18	20.2755
Control	6 to 18	20.379
Control	6 to 18	20.393
Control	6 to 18	20.4424
Control	6 to 18	20.5759
Control	6 to 18	20.5812
Control	6 to 18	21.0938
Control	6 to 18	21.2033
Control	6 to 18	21.2155
Control	6 to 18	21.2418
Control	6 to 18	21.2459
Control	6 to 18	21.3321
Control	6 to 18	21.3888
Control	6 to 18	21.5592
Control	6 to 18	21.5834
Control	6 to 18	21.5989
Control	6 to 18	21.7192
Control	6 to 18	21.7769
Control	6 to 18	21.8841
Control	6 to 18	21.9727
Control	6 to 18	22.1145
Control	6 to 18	22.1234
Control	6 to 18	22.1431
Control	6 to 18	22.1967
Control	6 to 18	22.2112
Control	6 to 18	22.3133
Control	6 to 18	22.3157
Control	6 to 18	22.3353
Control	6 to 18	22.404
Control	6 to 18	22.4169
Control	6 to 18	22.4185
Control	6 to 18	22.4255
Control	6 to 18	22.4551
Control	6 to 18	22.4844
Control	6 to 18	22.5472
Control	6 to 18	22.7147
Control	6 to 18	22.8277
Control	6 to 18	22.8498
Control	6 to 18	22.8831
Control	6 to 18	22.9409
Control	6 to 18	22.9621
Control	6 to 18	22.9873
Control	6 to 18	23.0333
Control	6 to 18	23.0385
Control	6 to 18	23.1196
Control	6 to 18	23.1695
Control	6 to 18	23.2629
Control	6 to 18	23.2959
Control	6 to 18	23.4776
Control	6 to 18	23.5864
Control	6 to 18	23.5886
Control	6 to 18	23.6522
Control	6 to 18	23.671
Control	6 to 18	23.8277
Control	6 to 18	23.9741
Control	6 to 18	24.0207
Control	6 to 18	24.0606
Control	6 to 18	24.1269
Control	6 to 18	24.1626
Control	6 to 18	24.1646
Control	6 to 18	24.1999
Control	6 to 18	24.2241
Control	6 to 18	24.2681
Control	6 to 18	24.2705
Control	6 to 18	24.3076
Control	6 to 18	24.3889
Control	6 to 18	24.3929
Control	6 to 18	24.4181
Control	6 to 18	24.4341
Control	6 to 18	24.4341
Control	6 to 18	24.4838
Control	6 to 18	24.5333
Control	6 to 18	24.5543
Control	6 to 18	24.5552
Control	6 to 18	24.5746
Control	6 to 18	24.6475
Control	6 to 18	24.6712
Control	6 to 18	24.6986
Control	6 to 18	24.7084
Control	6 to 18	24.7395
Control	6 to 18	24.7938
Control	6 to 18	24.8061
Control	6 to 18	24.8079
Control	6 to 18	24.8201
Control	6 to 18	24.8219
Control	6 to 18	24.8658
Control	6 to 18	24.9079
Control	6 to 18	24.9113
Control	6 to 18	24.9307
Control	6 to 18	24.9784
Control	6 to 18	24.9835
Control	6 to 18	24.9992
Control	6 to 18	25.0818
Control	6 to 18	25.0927
Control	6 to 18	25.1044
Control	6 to 18	25.1269
Control	6 to 18	25.179
Control	6 to 18	25.1903
Control	6 to 18	25.2014
Control	6 to 18	25.204
Control	6 to 18	25.2549
Control	6 to 18	25.3117
Control	6 to 18	25.3811
Control	6 to 18	25.3823
Control	6 to 18	25.3892
Control	6 to 18	25.4236
Control	6 to 18	25.4498
Control	6 to 18	25.4859
Control	6 to 18	25.5056
Control	6 to 18	25.5109
Control	6 to 18	25.5877
Control	6 to 18	25.6265
Control	6 to 18	25.6595
Control	6 to 18	25.6666
Control	6 to 18	25.6918
Control	6 to 18	25.75
Control	6 to 18	25.8121
Control	6 to 18	25.8163
Control	6 to 18	25.8379
Control	6 to 18	25.8454
Control	6 to 18	25.8539
Control	6 to 18	25.8714
Control	6 to 18	25.8857
Control	6 to 18	25.9612
Control	6 to 18	25.9785
Control	6 to 18	26.0182
Control	6 to 18	26.063
Control	6 to 18	26.1322
Control	6 to 18	26.1522
Control	6 to 18	26.2109
Control	6 to 18	26.2121
Control	6 to 18	26.2489
Control	6 to 18	26.2552
Control	6 to 18	26.2715
Control	6 to 18	26.2715
Control	6 to 18	26.3045
Control	6 to 18	26.3159
Control	6 to 18	26.3272
Control	6 to 18	26.3279
Control	6 to 18	26.3599
Control	6 to 18	26.3872
Control	6 to 18	26.3969
Control	6 to 18	26.4575
Control	6 to 18	26.4648
Control	6 to 18	26.4953
Control	6 to 18	26.5154
Control	6 to 18	26.5811
Control	6 to 18	26.6293
Control	6 to 18	26.6441
Control	6 to 18	26.6554
Control	6 to 18	26.7119
Control	6 to 18	26.9235
Control	6 to 18	26.9385
Control	6 to 18	26.948
Control	6 to 18	26.9569
Control	6 to 18	26.9732
Control	6 to 18	26.9752
Control	6 to 18	27.0905
Control	6 to 18	27.0936
Control	6 to 18	27.149
Control	6 to 18	27.2252
Control	6 to 18	27.2916
Control	6 to 18	27.4071
Control	6 to 18	27.4082
Control	6 to 18	27.4382
Control	6 to 18	27.4608
Control	6 to 18	27.4748
Control	6 to 18	27.4818
Control	6 to 18	27.5003
Control	6 to 18	27.5008
Control	6 to 18	27.5019
Control	6 to 18	27.5148
Control	6 to 18	27.5947
Control	6 to 18	27.5987
Control	6 to 18	27.5987
Control	6 to 18	27.611
Control	6 to 18	27.6134
Control	6 to 18	27.614
Control	6 to 18	27.6249
Control	6 to 18	27.6396
Control	6 to 18	27.692
Control	6 to 18	27.7316
Control	6 to 18	27.8009
Control	6 to 18	27.8321
Control	6 to 18	27.836
Control	6 to 18	27.8608
Control	6 to 18	27.8993
Control	6 to 18	27.9191
Control	6 to 18	28.0127
Control	6 to 18	28.0295
Control	6 to 18	28.0619
Control	6 to 18	28.1784
Control	6 to 18	28.2078
Control	6 to 18	28.2714
Control	6 to 18	28.3707
Control	6 to 18	28.4062
Control	6 to 18	28.4607
Control	6 to 18	28.4797
Control	6 to 18	28.4967
Control	6 to 18	28.5643
Control	6 to 18	28.5947
Control	6 to 18	28.6107
Control	6 to 18	28.6569
Control	6 to 18	28.7223
Control	6 to 18	28.8249
Control	6 to 18	28.8308
Control	6 to 18	28.9151
Control	6 to 18	28.9523
Control	6 to 18	28.9699
Control	6 to 18	28.9954
Control	6 to 18	28.9966
Control	6 to 18	29.0209
Control	6 to 18	29.0582
Control	6 to 18	29.0786
Control	6 to 18	29.0977
Control	6 to 18	29.2064
Control	6 to 18	29.299
Control	6 to 18	29.314
Control	6 to 18	29.3508
Control	6 to 18	29.3855
Control	6 to 18	29.4017
Control	6 to 18	29.4337
Control	6 to 18	29.4436
Control	6 to 18	29.4934
Control	6 to 18	29.498
Control	6 to 18	29.5041
Control	6 to 18	29.5124
Control	6 to 18	29.5632
Control	6 to 18	29.5842
Control	6 to 18	29.5955
Control	6 to 18	29.6279
Control	6 to 18	29.6416
Control	6 to 18	29.7115
Control	6 to 18	29.7204
Control	6 to 18	29.757
Control	6 to 18	29.8639
Control	6 to 18	29.9159
Control	6 to 18	30.0246
Control	6 to 18	30.0317
Control	6 to 18	30.0492
Control	6 to 18	30.0788
Control	6 to 18	30.0843
Control	6 to 18	30.1134
Control	6 to 18	30.1523
Control	6 to 18	30.2445
Control	6 to 18	30.2662
Control	6 to 18	30.2681
Control	6 to 18	30.286
Control	6 to 18	30.3718
Control	6 to 18	30.4955
Control	6 to 18	30.507
Control	6 to 18	30.513
Control	6 to 18	30.5609
Control	6 to 18	30.5714
Control	6 to 18	30.6599
Control	6 to 18	30.719
Control	6 to 18	30.7799
Control	6 to 18	30.8495
Control	6 to 18	30.8556
Control	6 to 18	30.9244
Control	6 to 18	31.0171
Control	6 to 18	31.0274
Control	6 to 18	31.1156
Control	6 to 18	31.1639
Control	6 to 18	31.2297
Control	6 to 18	31.4113
Control	6 to 18	31.5695
Control	6 to 18	31.6088
Control	6 to 18	31.6455
Control	6 to 18	31.6457
Control	6 to 18	31.6821
Control	6 to 18	31.7337
Control	6 to 18	31.7384
Control	6 to 18	31.7704
Control	6 to 18	31.8533
Control	6 to 18	31.9139
Control	6 to 18	31.9622
Control	6 to 18	31.9725
Control	6 to 18	31.9864
Control	6 to 18	32.0623
Control	6 to 18	32.0834
Control	6 to 18	32.1069
Control	6 to 18	32.127
Control	6 to 18	32.1308
Control	6 to 18	32.1724
Control	6 to 18	32.2656
Control	6 to 18	32.2855
Control	6 to 18	32.3
Control	6 to 18	32.4208
Control	6 to 18	32.4317
Control	6 to 18	32.4675
Control	6 to 18	32.5855
Control	6 to 18	32.5861
Control	6 to 18	32.6451
Control	6 to 18	32.6999
Control	6 to 18	32.858
Control	6 to 18	32.9301
Control	6 to 18	32.9688
Control	6 to 18	32.986
Control	6 to 18	33.108
Control	6 to 18	33.1578
Control	6 to 18	33.1762
Control	6 to 18	33.2981
Control	6 to 18	33.5018
Control	6 to 18	33.537
Control	6 to 18	33.5469
Control	6 to 18	33.6104
Control	6 to 18	33.6224
Control	6 to 18	33.7205
Control	6 to 18	33.7376
Control	6 to 18	33.749
Control	6 to 18	33.7772
Control	6 to 18	33.9709
Control	6 to 18	34.0613
Control	6 to 18	34.1066
Control	6 to 18	34.1367
Control	6 to 18	34.1578
Control	6 to 18	34.2908
Control	6 to 18	34.3604
Control	6 to 18	34.4979
Control	6 to 18	34.6683
Control	6 to 18	34.6687
Control	6 to 18	34.7542
Control	6 to 18	34.7685
Control	6 to 18	34.8377
Control	6 to 18	34.8836
Control	6 to 18	35.0554
Control	6 to 18	35.1282
Control	6 to 18	35.1534
Control	6 to 18	35.3255
Control	6 to 18	35.4286
Control	6 to 18	35.7715
Control	6 to 18	35.8533
Control	6 to 18	35.9066
Control	6 to 18	35.9721
Control	6 to 18	36.0551
Control	6 to 18	36.3721
Control	6 to 18	36.5079
Control	6 to 18	36.5373
Control	6 to 18	36.5675
Control	6 to 18	36.8693
Control	6 to 18	36.9433
Control	6 to 18	37.156
Control	6 to 18	37.2023
Control	6 to 18	37.7809
Control	6 to 18	37.877
Control	6 to 18	37.977
Control	6 to 18	38.1762
Control	6 to 18	38.2967
Control	6 to 18	38.308
Control	6 to 18	38.3344
Control	6 to 18	38.3836
Control	6 to 18	38.4065
Control	6 to 18	38.4284
Control	6 to 18	38.4436
Control	6 to 18	38.4917
Control	6 to 18	38.5519
Control	6 to 18	38.579
Control	6 to 18	38.6874
Control	6 to 18	38.7045
Control	6 to 18	39.3513
Control	6 to 18	40.0237
Control	6 to 18	40.1709
Control	6 to 18	40.2602
Control	6 to 18	40.3893
Control	6 to 18	41.1583
Control	6 to 18	41.1946
Control	6 to 18	41.3108
Control	6 to 18	41.4164
Control	6 to 18	41.5417
Control	6 to 18	41.9349
Control	6 to 18	42.2221
Control	6 to 18	43.0202
Control	6 to 18	43.0838
Control	6 to 18	43.2173
Control	6 to 18	43.2629
Control	6 to 18	43.2948
Control	6 to 18	43.4384
Control	6 to 18	44.0777
Control	6 to 18	44.1375
Control	6 to 18	45.304
Control	6 to 18	45.5373
Control	6 to 18	52.3072
Control	6 to 18	52.993
Control	6 to 18	54.8697

## Sheet: Figure 4A
Figure 4A
Source data
Change between prediagnosis CT scan and at diagnosis CT scan in skeletal muscle, visceral adipose tissue, and subcutaneous adipose tissue, expressed as % change
% change in skeletal muscle area	% change in visceral adipose area	% change is subcutaenous adipose area
-8.19834	-70.0373	-33.1445
-2.76163	2.10891	16.1744
-22.066	-34.2914	-19.9554
-16.4223	-9.10692	-33.0496
-11.0267	-19.5907	-18.3125
-6.48893	-14.5028	-6.10686
-5.60593	1.08294	-8.15973
-10.8509	1.86165	-51.1307
-13.5717	10.9678	-10.8824
-15.8544	-12.8677	-34.2029
-20.4664	-28.4264	-20.1203
-4.44626	-2.57195	-11.0217
-3.68372	-21.1602	-7.33341
15.2404	-51.2721	-33.4517
-10.7271	-13.1254	-29.7471
-7.4489	33.3071	-18.9069
1.96888	-49.0333	-32.3299
2.36453	-55.852	-24.7267
-12.2633	1.6572	-4.13131
-7.10393	-26.0263	-16.6483
1.67218	-3.04088	33.6649
1.83355	18.0149	-19.4864
-4.02339	-42.4202	-37.9083
-3.55592	112.941	32.7935
5.1632	-27.7325	-0.00285797
-6.59322	-41.1961	-18.5817
-14.3757	-10.9316	-41.8895
-8.77617	30.6249	58.572
-7.22523	27.2308	30.835
-1.55048	45.3399	3.6825
-11.3415	3.51297	-14.1778
-7.60445	-6.96614	8.78436
-6.35612	-11.37	-25.9488
4.86477	-77.3113	-52.6388
-7.09941	251.787	62.9487
-4.24496	-12.7261	-5.82713
-22.7954	29.1687	22.0513
-5.99078	-15.6144	5.96912
-18.7233	-51.8916	-43.1269
-10.4002	-46.5479	-43.9266
-20.6303	-59.6924	-53.0679
-0.93842	-12.4575	-13.2634
-16.6859	-4.95151	-55.8133
-8.14453	17.874	-10.3835
13.3805	-11.6794	41.4593
2.54369	-76.357	-60.5121
-6.77596	3.80035	12.6343
-4.02271	-7.26251	-29.8306
1.93477	1.64686	-15.23
5.4095	-27.4311	-9.38343
-10.0951	-13.0423	-0.876352
-9.51578	-2.11985	-14.5658
-4.74541	-38.5891	-42.4127
4.05712	-33.7193	-16.1296
-10.8683	17.432	-1.71467
10.914	93.3514	98.3245
-22.7653	-57.9684	-61.8459
-2.35478	-47.5222	-17.1015
4.94991	66.5004	78.1869
2.13499	3.86544	-14.6998
2.44416	-29.8253	-22.9208
-8.67944	2.09469	15.2413
-13.2538	-6.25095	-19.7411
-15.776	-22.143	-16.0751
-12.6793	40.8885	-1.19295
-7.54308	3.55282	7.48775
27.3727	27.8605	-9.39291
26.2281	-0.156748	-5.72119
-1.6544	-35.9821	-33.2147
4.26363	-40.27	-19.8196
-0.320533	17.9671	-19.0734
-8.51494	-37.2081	-19.5682
-12.0281	1.80772	-12.8628
-14.4083	-13.5687	-3.22148
-27.6045	-27.3343	-29.655
-3.98089	-1.83792	-25.4323
-6.57904	-8.31353	-9.65114
-23.0945	-41.7295	-38.8504
-21.8189	-6.4972	-21.8231
-9.24508	-25.5419	-14.7483
-7.06093	35.5615	24.9687
-3.4254	-11.3394	8.61699
1.86181	19.7408	-8.65742
-9.80114	-21.9989	-13.5414
-55.3669	-38.9069	-85.369
-3.1671	24.127	2.34024
-7.96611	-2.31464	0.239695
0.114265	30.0371	25.1651
-7.05171	-88.2609	-45.173
-38.4141	-43.8827	-36.9418
-10.5458	-26.4647	-3.07972
-11.9318	-6.65579	-15.8153
-5.30165	-10.7205	-9.22546
-11.2741	47.7067	5.88847
-3.88892	11.026	-26.3648
-0.03482	-11.0437	-11.9258
-3.5092	8.61176	3.84231
-23.6727	-14.7167	-31.5681
-4.91741	4.24226	-14.0943
-5.94138	-22.4259	-13.2
-0.968792	9.47294	1.08271
1.0708	17.8979	1.54331
0.598607	16.1226	16.7787
-3.15195	0.0227946	9.2107
-17.2822	11.2161	-6.65891
-5.21204	21.9423	2.21241
4.94375	-34.4851	-17.6092
-11.7213	-16.772	-45.4615
-12.2442	-71.5618	-40.7871
2.53331	37.3916	36.6036
1.89808	-39.9719	-11.7919
-3.91897	-8.34761	-18.0496
-2.72738	-32.0418	-18.2418
-8.10483	-10.9476	-20.1739
-14.9306	-8.14283	-3.9162
-10.87	-67.0526	-49.6992
-14.7377	-27.1987	-8.18632
-4.39359	135.078	177.337
-2.829	3.14566	-5.12052
-13.4415	-30.9929	-19.4847
-17.9496	16.2293	-4.53301
1.60673	-9.65708	-8.19537
-23.6258	-34.6212	7.79858
-7.72912	-7.6283	-2.43939
-24.1627	-7.99689	10.7652
-11.7435	-37.389	-33.5824
2.85087	50.1665	29.7888
-8.97024	8.64676	-1.16249
7.99642	1.38335	12.3332
-13.9018	-57.6067	-34.8359
-11.3778	-50.5788	-47.0534
-4.59025	-52.4249	-34.711
-0.997287	-42.2647	-23.6294
-15.6116	-40.5462	-18.8559
-20.7491	-9.04316	-23.158
-13.3464	-25.7972	-5.07442
6.63883	15.6363	-5.15213
-14.0574	-35.2567	-32.2265
1.9431	19.6612	2.71124
-6.85167	-97.5135	-97.8395
-0.815885	-18.5599	-28.7799
-5.70845	-29.3203	-10.9263
-14.5689	-35.5977	-25.6939
-8.95286	-7.59126	-6.15365
15.4992	-48.1342	-34.625
2.3749	20.1673	2.64576
-8.92707	-21.5034	-28.5728
-6.68061	142.025	42.5578
-9.52451	2.88125	-0.919406
-5.29193	-37.822	-14.2903
-24.2532	-84.8713	-86.5291
126.342	17.2734	366.465
-12.2131	46.2134	-13.243
-7.24854	-38.5765	-23.9638
-12.2293	-8.55596	-8.61307
13.3111	16.3068	-14.0284
-7.77032	2.88105	32.0904
-6.58485	-2.25843	-1.62903
-9.32393	-30.8343	-21.0641
-31.0712	-7.72012	-30.8271
-1.65053	-38.218	-9.81364
-23.9746	-7.82137	5.85955
-9.29269	-25.5774	-2.19715
-6.33053	10.6652	8.76416
-8.6438	-57.2649	-41.2202
-3.62217	6.15925	15.175
-0.967267	-27.1687	4.11507
-18.204	-16.4707	-22.9546
-19.6427	-10.1476	-14.1533
-2.09971	83.7713	11.581
-7.13715	60.3685	-20.6827
-3.42292	-14.5765	1.45773
-17.9755	-66.8102	-32.0754
-13.3823	-55.1315	-20.8923
-5.91184	12.2876	-4.98
-6.67585	-40.323	-16.5829
-5.38909	-5.05993	-2.14022
-6.41492	-34.913	-26.2846
3.37187	-20.6693	-1.5156
-12.9387	-3.58437	-3.46111
-14.882	35.9354	-4.42426
-0.822114	-28.4375	-14.6011
-1.2405	-12.8812	-14.8142
-1.44028	-6.92293	1.27577
-4.36025	21.9631	2.13071
-0.143289	0.960718	-5.37285
-11.6606	8.39468	14.8111
-10.0084	-92.0385	-61.3496
4.75122	-35.2131	-47.2748
-8.14448	-26.1795	2.58932
-10.119	-9.78899	-7.48495
7.82417	-44.2878	-19.6681
-8.28604	-11.7781	-7.54507
-2.68138	1.97112	-16.2927
-11.7911	-2.73707	5.66412
-12.9749	11.1687	-22.2254
-3.61277	-12.8935	-15.2504
-2.51685	-7.03428	3.46537
-6.63205	-2.89228	2.22156
-5.6336	32.7288	33.5553
-19.3623	-91.3951	-74.5015
-2.50538	-10.934	-7.3772
-40.6474	-76.3776	-77.6206
-1.29752	9.37718	-9.11668
-13.878	2.61768	-3.63692
-6.44355	-13.1153	-2.97086
-16.6521	-30.1139	-35.6495
-4.95632	8.92586	-1.00931
-5.1623	-7.82681	-16.399
-4.35921	-21.5107	-20.4995
-3.29992	24.9779	-11.5599
-11.4074	-5.63501	-8.42808
6.03211	-21.8747	27.998
-5.55833	-52.1961	-38.3489
-5.62893	-3.52145	-18.0447
-10.6429	4.21408	-5.06196
-14.3618	-26.6316	-26.9105
-14.4413	-6.37177	-19.2749
-5.41003	79.4972	79.5246
-0.826036	17.9098	48.1645
-4.48131	-22.9983	-44.0182
-6.85255	1.36766	-11.2783
-3.42097	55.6389	15.5866
-4.73947	-41.548	-13.1206
-13.8899	-11.0414	-35.4532
20.3533	10.6774	27.5266
-22.5296	-30.5577	-31.1869
-16.9567	-64.7113	-35.7473
-19.5777	-4.59425	-12.3594
-0.118596	-30.4047	0.788593
-4.00858	45.0211	10.2006
4.61043	-2.37915	6.77535
-4.76763	-14.5566	-1.30477
-6.37188	-41.4593	-32.3301
1.15575	25.2321	1.88904
-16.3313	-15.2852	-7.10426
6.44634	22.5229	1.74159
-15.659	-12.6801	-18.2189
-11.8873	-12.2029	-14.6809
-19.8199	-28.2927	0.136899
-13.0661	-8.46517	-37.2941
-14.479	-12.2393	-16.2849
8.64878	64.3413	82.4653
-13.2641	-68.3229	-71.6118
-12.7092	-44.1886	-15.47
-7.20236	-24.5628	-12.2588
10.3135	17.9508	8.4934
-19.8975	-30.2671	-36.7852
23.2626	-63.8084	-5.46593
0.680233	31.45	-25.7578
2.79239	3.10193	35.1478
-16.4216	5.80722	-26.1741
-12.3629	-52.5828	-31.3329
-14.8319	-15.1741	-29.0457
-13.4591	-61.5775	-50.4174
-4.9408	-17.4007	-38.957
8.45996	-12.8596	23.4222
7.79485	-19.221	-2.59342
-12.6967	-73.6324	-37.3587
-23.1469	-59.4391	-33.3304
-9.86706	-14.6853	-9.27001
-3.79913	-12.8702	-6.29169
-15.3926	-80.241	-66.0872
-8.21752	4.9926	35.1421
-8.8541	-3.27782	-9.20334
-22.8949	-26.4547	-32.3715
-0.753981	-42.3571	-11.9337
-2.08971	-48.5318	-8.62004
-1.15304	3.93855	-13.7579
1.51799	2.45607	1.7116
0.10573	8.44128	32.2416
-5.36138	240.429	86.2234
-8.58716	-30.7482	-6.5289
-5.69848	64.7446	-14.3976
-3.19923	-13.2021	69.6627
13.2878	-45.4138	-30.4421
1.30142	63.5545	26.7503
-5.46274	-28.7382	-3.64145
-5.71539	-5.2324	-0.171862
-8.63931	-12.8498	-12.0998
11.9413	8.73512	18.5157
0.317568	-12.2972	-6.53453
-6.69727	-5.0429	12.345
-7.6352	5.94915	-20.7075
-15.5549	7.1032	-11.8388
-7.76185	-18.5464	-15.8489
9.95664	42.5281	82.5041
0.205016	8.70039	6.71439
-14.6446	-4.13379	-15.0237
-14.7063	-8.93226	3.08818
-16.8062	15.1238	-16.0476
-10.9968	12.2528	-15.8319
-4.91878	-9.99242	5.05021
-8.72663	-4.12365	-12.4948
-17.1864	-99.1113	-99.8345
-16.5141	-12.8729	-9.97424
-26.487	340.23	27.5008
-6.63582	-1.1025	-11.84
-1.99521	9.75342	2.76514
3.42657	-31.5625	-11.3512
-3.4629	-4.53077	0.279703
-4.55624	-17.1034	-28.0041
0.503915	6.06212	9.66477
-9.2398	-6.98479	-15.0236
-13.9474	-24.3225	-7.93586
-16.3007	-18.2922	-38.2803
-19.8056	17.2369	1.45004
-11.2727	-82.4876	-74.4294
-5.66998	60.1713	28.0643
-4.38496	22.2514	9.50482
-13.9746	-25.8208	-28.7236
-13.7299	-16.6228	-34.2751
-17.8488	-13.9923	-13.0286
-12.05	-15.0694	-0.252716
-2.9453	-16.0433	-18.8938
6.00392	13.6995	10.6328
3.47622	-15.325	-15.8638
7.95833	-27.6702	-10.6681
-16.3153	-20.3778	-25.1894
191.638	32.6946	418.081
5.25892	102.833	53.8836
-16.4508	-8.50358	21.9014
-1.06116	-16.3789	-28.0049
2.81674	-28.2105	1.77011
-11.5995	-31.7137	-16.4622
-11.6334	-43.1115	-23.5923
2.05918	-38.2351	-12.4143
-18.1678	-97.1263	-78.3378
-3.96795	-35.6309	-17.0061
-8.51712	-7.5957	-26.2601
-5.67655	-41.1473	-27.6914
-7.71236	-10.6555	-8.8248
-4.94628	-53.4745	-44.8106
4.15428	-19.9897	-31.2191
-17.1201	-10.231	1.62661
-15.033	63.7134	13.3306
-7.72171	-30.4724	-20.2641
7.79842	-7.09577	-8.68069
15.3435	9.48472	23.7395
-15.9616	40.8589	18.1792
-2.49969	5.25489	-19.303
-3.17311	20.9223	-3.47757
-11.9087	-54.3291	-21.8389
4.89282	2.01248	-8.04819
-27.536	-30.663	-46.1984
-6.33811	188.87	103.672
-6.71871	-10.6559	-13.1885
-10.768	-22.2598	-10.6866
-1.32283	-7.42033	-4.23155
-13.0149	-40.8318	-32.4648
-10.707	-2.40201	-13.3581
4.32714	24.4535	16.6692
-22.7295	-29.2551	-20.8813
-17.6196	-22.5015	-0.434905
-7.41069	-20.2637	-27.9395
-29.7684	-29.7531	-51.7484
-0.866476	-26.2146	-17.779
-5.27969	-9.32772	-10.1673
-3.45844	-26.1023	-15.1091
-7.68509	0.0389024	-11.7255
-9.65706	-45.6764	-36.2815
-8.70544	-22.1487	-31.0687
1.72442	18.275	19.6208
-5.83139	13.4898	4.54372
-6.20473	-3.37554	-18.9702
-5.37822	-18.8721	24.3679
-11.0735	20.3391	-15.9976
-14.0265	74.0156	689.622
-2.52493	3.28866	5.80177
-11.705	-53.594	-31.308
-10.7448	3.15306	-1.54065
-3.66616	8.59381	2.41969
-9.66861	6.17461	-2.88731
-2.29506	-18.9457	-2.17989
-2.08554	-7.03854	9.00704
-3.62888	-26.3606	-15.1444
-10.8754	-47.2392	-22.6113
-10.4781	2.41776	-2.99605
-1.12808	-31.9883	-19.8759
0.0382007	-7.71037	-6.31222
-3.22822	-11.4771	-6.75539
8.83526	-78.5157	-11.8411
-12.8142	-34.9515	-22.0076
6.2308	37.0859	12.2244
-7.05957	-36.4596	-31.2452
-16.8099	161.853	57.5877
-11.9386	-1.44635	4.61532
10.8909	-10.803	-30.2375
-5.71086	-16.712	-10.9255
-4.39616	-6.42626	1.41979
-9.10265	-31.1412	-41.5913
4.39286	-28.899	-9.37994
0.628748	42.4107	4.53152
-9.13784	-95.6842	-96.4048
-20.0846	-20.7444	35.2342
-9.85492	-0.499857	23.042
1.83489	53.8476	-0.55328
-1.50305	-37.0205	-36.3193
-3.3062	-8.32245	-5.44959
-10.8782	-17.4836	-10.1388
9.51807	-9.97777	-9.89088
-0.446852	-22.671	-1.39229
-18.424	-46.328	-22.6591
-16.0982	-66.6222	-53.5889
21.2804	-11.7876	-10.6905
3.4862	49.3427	-7.87111
-1.27411	1.2436	-10.5757
-4.5367	15.2517	34.3237
-6.24467	4.17934	3.64663
0.107692	-26.7439	-32.3657
-6.12433	-86.5662	-55.55
-16.1238	-19.4578	-24.2291
-15.4317	-7.35035	-23.5903
2.0998	-4.54471	-12.0305
3.40303	-27.174	-22.3431
-1.42345	13.0483	-31.7215
-26.2437	-15.6791	-18.4112
9.39426	-31.5863	-24.2392
-6.78241	8.27578	13.9171
13.8206	119.826	21.7931
-14.5407	-21.9717	-26.7811
-7.45278	8.09334	-3.65962
-2.42836	-12.9897	-5.7813
-12.1674	-74.7359	-55.6454
0.863436	18.1897	30.8298
-4.9381	-31.7618	-25.7558
-1.52546	1.42463	5.28869
-1.64576	-41.6705	-28.2238
1.04022	2.3227	-4.22833
-15.5888	-32.2417	-38.768
-3.14581	-22.8088	-21.5634
5.30048	-28.1883	-38.1232
-16.1093	-31.7659	-10.5263
2.47285	1.47209	-2.04482
-5.10005	-25.3572	-14.0647
4.17767	-21.372	-10.5828
-10.5633	-34.8511	-24.4965
2.93176	9.55571	7.30912
-3.50602	-46.106	-12.6832
5.5524	12.9343	-3.55821
-2.92238	-15.195	-7.55158
-3.09634	-30.7002	-0.868363
-1.50617	-10.6461	-14.1811
-10.402	-4.12515	-11.5223
10.7058	-42.6559	-25.9265
0.731224	-9.25985	-10.0761
-13.3548	-26.7883	-57.1812
2.7853	-35.7944	-38.6016
22.4293	-19.7813	-12.2297
-14.7441	-15.9893	-27.0752
2.18817	-13.4281	-21.4341
-3.56917	-83.4175	-42.3125
-11.5233	-12.685	-2.54312
-0.669187	-26.4733	-27.2523
-9.55017	-19.1336	-25.3712
-13.7115	-38.6796	-21.138
-13.199	-7.10783	-15.1187
-20.2485	15.8573	-17.8375
-0.458317	-7.6682	-13.3729
4.34865	20.2413	6.96628
-8.55102	-26.4694	-18.8376
-3.87836	-9.57473	-9.16515
17.024	-43.6271	-32.9078
-4.96214	-17.6742	-12.8159
-17.0595	-51.9269	-54.1734
-5.63388	-9.4305	-9.42034
-8.45145	-29.6173	-24.4316
-2.0453	5.54703	-8.37973
5.5788	-2.99497	-18.005
-5.62986	-28.112	-22.7484
-5.68047	-31.1855	8.30188
-5.84238	-5.58221	-10.9025
-13.6076	1.1323	-7.51906
43.0058	15.3007	-3.65312
-3.23556	13.4001	-15.9135
0.235475	-16.6067	-15.5231
-3.13833	-19.2448	-7.41712
-5.77243	-20.5783	-21.3548
-20.9793	-13.1819	13.2426
-2.83742	-38.3105	-5.78068
-10.0692	3.25819	-21.6421
-3.1043	34.3364	-12.343
-5.77259	2.05464	14.2811
-13.409	92.2153	24.8722
-9.20921	-7.25075	-4.02442
2.19578	-13.3225	-1.61218
-11.9361	15.9681	15.0396
-15.1942	-9.48744	-12.5309
-12.8311	-29.2723	-27.7536
-9.60612	-3.71758	-15.602
3.18309	-6.3842	3.73584
3.0072	95.3617	14.9094
-7.65044	-26.8889	-1.72009
-14.4702	-32.7946	-53.2447
5.35131	20.0425	14.428
14.1671	-37.1259	-32.8005
-2.57588	17.2883	-22.4646
-2.23958	8.30798	3.8457
16.3004	-24.2122	16.4871
-4.78365	-7.46695	-7.81562
-20.9018	-69.7737	-60.9799
-3.83917	-54.4191	-23.4164
-12.9675	10.0843	-5.00213
-3.8783	-40.3046	-31.0594
-13.5907	80.9279	33.5348
7.3343	-34.0945	9.63121
-8.45762	-62.1881	-31.7405
-15.6118	-28.9606	-4.1341
-16.915	-24.9406	-5.49634
3.62103	50.5155	38.0693
15.0305	49.6623	68.2544
6.48731	-24.561	-2.76058
-4.00234	-36.0816	-38.3555
-3.46132	-16.1512	-7.94654
-5.32128	-26.6304	0.952366
-12.0165	26.9241	-10.3153
-9.30556	1.87043	8.94512
-5.29141	-9.93094	-11.5687
-2.43982	-16.2677	-3.90862
-10.1213	34.2078	15.9132
-9.30533	-2.17492	-14.2479
-18.3495	-27.6433	-12.9328
2.41863	-26.8816	-21.5225
-17.9668	-38.6128	-61.4349
-5.14138	-16.9081	-8.56291
-35.7488	-25.2735	36.6494
-0.572678	-61.2855	-54.6515
-12.9169	29.9404	12.3416
-6.56456	13.4579	19.7472

## Sheet: Supplementary figure 1
Supplementary figure 1
Source data
At diagnosis CA19-9 levels and change in skeletal muscle area, visceral adipose area, subcutaneous adipose area and weight between prediagnosis and at diagnosis CT scan expressed as % change.
CA19-9 (U/ml)	% change in skeletal muscle area	% change in visceral adipose area	% change in subcutaenous adipose area	% change in weight
2215877	-8.55102	-26.4694	-18.8376	-13.815
328400	-0.458317	-7.6682	-13.3729	-1.12994
238320	-2.08554	-7.03854	9.00704	-0.632193
160017	-3.13833	-19.2448	-7.41712	1.16732
150830	-18.424	-46.328	-22.6591	-15.6264
116536	-3.1043	34.3364	-12.343
101000	-9.85492	-0.499857	23.042
86300	-5.62986	-28.112	-22.7484	-12.7619
66114	-13.3548	-26.7883	-57.1812
64359.3	3.4862	49.3427	-7.87111
51175	-11.9386	-1.44635	4.61532
50800	14.1671	-37.1259	-32.8005
30168	-2.0453	5.54703	-8.37973	-18.7872
24903	-17.0595	-51.9269	-54.1734	-22.5405
20551	-20.2485	15.8573	-17.8375
20000	-11.9361	15.9681	15.0396
19800	-15.1942	-9.48744	-12.5309
19203	-16.0982	-66.6222	-53.5889	-17.7877
18763	-5.14138	-16.9081	-8.56291
18615	-14.7441	-15.9893	-27.0752
17890	-10.4781	2.41776	-2.99605
17401.7	6.48731	-24.561	-2.76058	-0.856531
11920	-3.46132	-16.1512	-7.94654	-11.5
11654	-3.14581	-22.8088	-21.5634
10697	-10.8754	-47.2392	-22.6113	-16.7123
10625	3.0072	95.3617	14.9094
10025	-9.66861	6.17461	-2.88731	-6.3745
6008	0.731224	-9.25985	-10.0761	-5.71142
5832.5	21.2804	-11.7876	-10.6905
5429	0.0382007	-7.71037	-6.31222
4318.8	-3.23556	13.4001	-15.9135
4216	-0.669187	-26.4733	-27.2523
4062	0.863436	18.1897	30.8298
3784.9	-1.42345	13.0483	-31.7215
3554	-4.9381	-31.7618	-25.7558
3250	-13.6076	1.1323	-7.51906	-13.7615
2925	-16.1238	-19.4578	-24.2291	-8.70441
2666.2	-15.6118	-28.9606	-4.1341	-17.5258
2448	4.34865	20.2413	6.96628
2423	-9.10265	-31.1412	-41.5913	-9.58416
2326	9.39426	-31.5863	-24.2392
2224.7	-3.3062	-8.32245	-5.44959
1929.5	8.83526	-78.5157	-11.8411
1883	-0.572678	-61.2855	-54.6515
1820.8	-4.5367	15.2517	34.3237
1782	-20.0846	-20.7444	35.2342	-5.19693
1763	-7.45278	8.09334	-3.65962
1700	-9.60612	-3.71758	-15.602	-17.8096
1638.3	-3.62888	-26.3606	-15.1444
1543	-10.8782	-17.4836	-10.1388
1347	-2.57588	17.2883	-22.4646
1307.9	17.024	-43.6271	-32.9078	-12.3077
1074	0.235475	-16.6067	-15.5231	-7.88863
972	-1.52546	1.42463	5.28869
954	-8.45145	-29.6173	-24.4316	-12.2428
909	2.47285	1.47209	-2.04482	1.73802
860	-18.3495	-27.6433	-12.9328	-11.1621
737	2.93176	9.55571	7.30912	-5.41857
706	-9.30556	1.87043	8.94512	-3.95137
694	0.107692	-26.7439	-32.3657	-5.87289
692	-2.29506	-18.9457	-2.17989	-10.6267
652	-1.12808	-31.9883	-19.8759
623.9	-2.23958	8.30798	3.8457	3.77358
617	13.8206	119.826	21.7931
586	-13.199	-7.10783	-15.1187	0
463	-3.83917	-54.4191	-23.4164
447	-9.13784	-95.6842	-96.4048
435	-10.0692	3.25819	-21.6421	-8.52106
427	-5.68047	-31.1855	8.30188
355	15.0305	49.6623	68.2544
354	-9.20921	-7.25075	-4.02442	11.6162
347	2.0998	-4.54471	-12.0305
340.7	-4.78365	-7.46695	-7.81562	-10.0088
333	-10.1213	34.2078	15.9132
316	-3.8783	-40.3046	-31.0594	-9.6358
298.5	-5.32128	-26.6304	0.952366	-11.7857
282	-15.4317	-7.35035	-23.5903
263	7.3343	-34.0945	9.63121	-13.6273
259.7	-17.9668	-38.6128	-61.4349	-3.50365
257	-7.65044	-26.8889	-1.72009
245	-35.7488	-25.2735	36.6494	6.7217
200	-2.43982	-16.2677	-3.90862
195	5.30048	-28.1883	-38.1232
186	-15.5888	-32.2417	-38.768
183	5.35131	20.0425	14.428	9.06282
182	1.04022	2.3227	-4.22833
177.7	-20.9018	-69.7737	-60.9799
165.1	1.83489	53.8476	-0.55328
154	-7.05957	-36.4596	-31.2452
148	-9.30533	-2.17492	-14.2479	-4.19948
126	-6.24467	4.17934	3.64663
112.1	-5.71086	-16.712	-10.9255
104	-14.4702	-32.7946	-53.2447	-28.1286
99.6	-0.446852	-22.671	-1.39229	-5.88769
98	3.62103	50.5155	38.0693	-1.23457
95	5.5524	12.9343	-3.55821
92	2.7853	-35.7944	-38.6016
86	-1.64576	-41.6705	-28.2238	-12.9147
85	-5.77259	2.05464	14.2811	6.07143
83	-14.5407	-21.9717	-26.7811	-21.3348
74	-3.50602	-46.106	-12.6832
72.2	-1.27411	1.2436	-10.5757
56	-8.45762	-62.1881	-31.7405	-14.7561
43	5.5788	-2.99497	-18.005
42.7	-12.1674	-74.7359	-55.6454
42.7	-12.0165	26.9241	-10.3153
42	-12.9675	10.0843	-5.00213	-2.22227
33	-11.5233	-12.685	-2.54312
30	-4.00234	-36.0816	-38.3555	-20.7668
29.1	4.39286	-28.899	-9.37994
27	-13.409	92.2153	24.8722
26	22.4293	-19.7813	-12.2297	0.344234
24.4	16.3004	-24.2122	16.4871	-7.18057
24	-1.50617	-10.6461	-14.1811
19.9	6.2308	37.0859	12.2244	6.19335
17	-16.1093	-31.7659	-10.5263	-17.5401
13	-5.10005	-25.3572	-14.0647
12	-5.77243	-20.5783	-21.3548
12	-6.56456	13.4579	19.7472
11	-6.12433	-86.5662	-55.55	-9.28788
9.4	0.628748	42.4107	4.53152	0.206186
9	-3.09634	-30.7002	-0.868363	-4.1601
9	-2.83742	-38.3105	-5.78068	0
8	10.7058	-42.6559	-25.9265
6	4.17767	-21.372	-10.5828
4	-10.402	-4.12515	-11.5223
3	-2.92238	-15.195	-7.55158
3	2.18817	-13.4281	-21.4341
3	-13.5907	80.9279	33.5348	-5.26316
2.8	-12.8142	-34.9515	-22.0076	-1.08674
2	-5.29141	-9.93094	-11.5687
1.8	-4.39616	-6.42626	1.41979	-7.58858
1.2	10.8909	-10.803	-30.2375	-16.4747
1	-6.78241	8.27578	13.9171
1	-12.8311	-29.2723	-27.7536

## Sheet: Supplementary figure 2
Supplementary figure 2
Source data
Change in skeletal muscle, visceral adipose tissue, subcutaneous adipose tissue, and weight between prediagnosis and at diagnosis CT scan expressed as % change.
% change in skeletal muscle area	% change in visceral adipose area	% change in subcutaenous adipose area	% change in weight
-24.2532	-84.8713	-86.5291	-33.2947
6.03211	-21.8747	27.998	-33.121
-10.0084	-92.0385	-61.3496	-31.4243
-22.7653	-57.9684	-61.8459	-30.942
-18.1678	-97.1263	-78.3378	-29.4611
-13.4591	-61.5775	-50.4174	-28.613
-14.4702	-32.7946	-53.2447	-28.1286
-11.7435	-37.389	-33.5824	-26.5306
-13.2641	-68.3229	-71.6118	-25.8065
-23.1469	-59.4391	-33.3304	-23.445
-11.3778	-50.5788	-47.0534	-23.0769
-22.8949	-26.4547	-32.3715	-22.7607
-18.7233	-51.8916	-43.1269	-22.7488
-17.0595	-51.9269	-54.1734	-22.5405
-22.066	-34.2914	-19.9554	-22.1137
-20.6303	-59.6924	-53.0679	-21.3974
-14.5407	-21.9717	-26.7811	-21.3348
-4.00234	-36.0816	-38.3555	-20.7668
-13.0149	-40.8318	-32.4648	-20.7258
-5.55833	-52.1961	-38.3489	-20.4348
-19.8975	-30.2671	-36.7852	-20.1058
-31.0712	-7.72012	-30.8271	-20.0905
-16.9567	-64.7113	-35.7473	-20
-11.9087	-54.3291	-21.8389	-19.7531
-10.87	-67.0526	-49.6992	-19.6904
-2.35478	-47.5222	-17.1015	-19.4108
-17.1864	-99.1113	-99.8345	-19.1529
-9.65706	-45.6764	-36.2815	-19.1095
-2.0453	5.54703	-8.37973	-18.7872
-20.4664	-28.4264	-20.1203	-18.2456
-23.0945	-41.7295	-38.8504	-18.1704
-16.3313	-15.2852	-7.10426	-17.8789
-7.72171	-30.4724	-20.2641	-17.8115
-9.60612	-3.71758	-15.602	-17.8096
-16.0982	-66.6222	-53.5889	-17.7877
-4.94628	-53.4745	-44.8106	-17.6471
-16.1093	-31.7659	-10.5263	-17.5401
-15.6118	-28.9606	-4.1341	-17.5258
-11.9318	-6.65579	-15.8153	-17.3184
-12.7092	-44.1886	-15.47	-17.1429
-14.3757	-10.9316	-41.8895	-16.9444
-22.5296	-30.5577	-31.1869	-16.9421
-14.4083	-13.5687	-3.22148	-16.8627
-10.8754	-47.2392	-22.6113	-16.7123
-4.02339	-42.4202	-37.9083	-16.6667
-11.6334	-43.1115	-23.5923	-16.6667
-13.3823	-55.1315	-20.8923	-16.5714
10.8909	-10.803	-30.2375	-16.4747
-23.9746	-7.82137	5.85955	-16.4062
-22.7295	-29.2551	-20.8813	-16.3297
-10.8509	1.86165	-51.1307	-16.2791
-18.424	-46.328	-22.6591	-15.6264
-19.6427	-10.1476	-14.1533	-15.292
-9.32393	-30.8343	-21.0641	-15.2466
-14.0574	-35.2567	-32.2265	-14.9321
-0.822114	-28.4375	-14.6011	-14.794
-5.70845	-29.3203	-10.9263	-14.7727
-8.45762	-62.1881	-31.7405	-14.7561
-0.997287	-42.2647	-23.6294	-14.1584
-11.4074	-5.63501	-8.42808	-14.1176
-13.4415	-30.9929	-19.4847	-14.099
-20.7491	-9.04316	-23.158	-13.9013
-13.9018	-57.6067	-34.8359	-13.8889
-7.10393	-26.0263	-16.6483	-13.8355
-8.55102	-26.4694	-18.8376	-13.815
1.83355	18.0149	-19.4864	-13.7666
-13.6076	1.1323	-7.51906	-13.7615
-12.3629	-52.5828	-31.3329	-13.7363
-14.8319	-15.1741	-29.0457	-13.7255
7.3343	-34.0945	9.63121	-13.6273
-21.8189	-6.4972	-21.8231	-13.4262
-13.3464	-25.7972	-5.07442	-13.3858
-8.14448	-26.1795	2.58932	-13.3721
-13.9746	-25.8208	-28.7236	-13.371
-1.32283	-7.42033	-4.23155	-13.1429
-14.7377	-27.1987	-8.18632	-13.1256
-13.7299	-16.6228	-34.2751	-13.0901
-23.6727	-14.7167	-31.5681	-12.9975
-15.659	-12.6801	-18.2189	-12.92
-1.64576	-41.6705	-28.2238	-12.9147
-7.76185	-18.5464	-15.8489	-12.8571
-5.62986	-28.112	-22.7484	-12.7619
-19.5777	-4.59425	-12.3594	-12.5915
-10.9968	12.2528	-15.8319	-12.5628
-4.59025	-52.4249	-34.711	-12.4638
-11.7213	-16.772	-45.4615	-12.4257
17.024	-43.6271	-32.9078	-12.3077
-4.02271	-7.26251	-29.8306	-12.2951
15.2404	-51.2721	-33.4517	-12.2807
-8.45145	-29.6173	-24.4316	-12.2428
-17.2822	11.2161	-6.65891	-12.2222
-9.2398	-6.98479	-15.0236	-12.1324
-5.29193	-37.822	-14.2903	-11.9792
-7.68509	0.0389024	-11.7255	-11.9231
-1.6544	-35.9821	-33.2147	-11.9223
-5.32128	-26.6304	0.952366	-11.7857
-3.46132	-16.1512	-7.94654	-11.5
7.95833	-27.6702	-10.6681	-11.4768
-8.6438	-57.2649	-41.2202	-11.4458
-1.06116	-16.3789	-28.0049	-11.3282
-15.8544	-12.8677	-34.2029	-11.2903
-18.3495	-27.6433	-12.9328	-11.1621
-16.4223	-9.10692	-33.0496	-11.1111
-18.204	-16.4707	-22.9546	-11.1111
-6.37188	-41.4593	-32.3301	-11.0814
-5.62893	-3.52145	-18.0447	-10.9907
-7.24854	-38.5765	-23.9638	-10.9827
15.4992	-48.1342	-34.625	-10.9091
-19.8199	-28.2927	0.136899	-10.8374
-5.83139	13.4898	4.54372	-10.8333
-3.91897	-8.34761	-18.0496	-10.8108
4.15428	-19.9897	-31.2191	-10.7143
-11.3415	3.51297	-14.1778	-10.6667
-2.29506	-18.9457	-2.17989	-10.6267
-10.7448	3.15306	-1.54065	-10.5882
2.36453	-55.852	-24.7267	-10.4478
-13.0661	-8.46517	-37.2941	-10.3123
-12.2293	-8.55596	-8.61307	-10.2439
-12.2442	-71.5618	-40.7871	-10.231
-13.9474	-24.3225	-7.93586	-10.1021
-13.878	2.61768	-3.63692	-10.0327
-4.78365	-7.46695	-7.81562	-10.0088
-8.51712	-7.5957	-26.2601	-10
-11.5995	-31.7137	-16.4622	-9.9435
-4.74541	-38.5891	-42.4127	-9.90991
7.79485	-19.221	-2.59342	-9.82059
-14.5689	-35.5977	-25.6939	-9.81982
-7.41069	-20.2637	-27.9395	-9.81132
-12.05	-15.0694	-0.252716	-9.70414
-3.8783	-40.3046	-31.0594	-9.6358
-9.10265	-31.1412	-41.5913	-9.58416
-8.92707	-21.5034	-28.5728	-9.47368
-16.4508	-8.50358	21.9014	-9.43396
2.44416	-29.8253	-22.9208	-9.33333
4.86477	-77.3113	-52.6388	-9.32203
-6.12433	-86.5662	-55.55	-9.28788
-4.73947	-41.548	-13.1206	-9.21169
-23.6258	-34.6212	7.79858	-9.09091
-2.08971	-48.5318	-8.62004	-9.03955
-12.6967	-73.6324	-37.3587	-8.98876
-4.35921	-21.5107	-20.4995	-8.94231
2.54369	-76.357	-60.5121	-8.90891
-10.707	-2.40201	-13.3581	-8.867
-12.9387	-3.58437	-3.46111	-8.80206
-8.10483	-10.9476	-20.1739	-8.7283
-11.705	-53.594	-31.308	-8.72518
-16.1238	-19.4578	-24.2291	-8.70441
-15.9616	40.8589	18.1792	-8.57143
-10.0692	3.25819	-21.6421	-8.52106
-12.0281	1.80772	-12.8628	-8.50714
-9.51578	-2.11985	-14.5658	-8.49673
-4.95632	8.92586	-1.00931	-8.42872
-14.6446	-4.13379	-15.0237	-8.42697
-8.58716	-30.7482	-6.5289	-8.40336
3.40303	-27.174	-22.3431	-8.37509
-9.86706	-14.6853	-9.27001	-8.35509
-2.50538	-10.934	-7.3772	-8.33333
-13.8899	-11.0414	-35.4532	-8.33333
-14.3618	-26.6316	-26.9105	-8.12629
-17.8488	-13.9923	-13.0286	-8.125
-6.48893	-14.5028	-6.10686	-8.05369
-5.67655	-41.1473	-27.6914	-8.01394
-16.5141	-12.8729	-9.97424	-7.97101
-4.76763	-14.5566	-1.30477	-7.96477
-16.3007	-18.2922	-38.2803	-7.89474
0.235475	-16.6067	-15.5231	-7.88863
-4.55624	-17.1034	-28.0041	-7.73606
-5.63388	-9.4305	-9.42034	-7.73606
-4.39616	-6.42626	1.41979	-7.58858
-5.71539	-5.2324	-0.171862	-7.47126
-5.99078	-15.6144	5.96912	-7.45342
-12.6793	40.8885	-1.19295	-7.44681
-17.1201	-10.231	1.62661	-7.43766
-17.6196	-22.5015	-0.434905	-7.38624
-2.72738	-32.0418	-18.2418	-7.38095
-6.20473	-3.37554	-18.9702	-7.27273
-10.5458	-26.4647	-3.07972	-7.22969
5.1632	-27.7325	-0.00285797	-7.21649
16.3004	-24.2122	16.4871	-7.18057
-4.36025	21.9631	2.13071	-7.17703
-7.4489	33.3071	-18.9069	-7.04607
2.05918	-38.2351	-12.4143	-7.04124
-6.35612	-11.37	-25.9488	-7.01261
-0.967267	-27.1687	4.11507	-6.90476
-15.776	-22.143	-16.0751	-6.855
-2.9453	-16.0433	-18.8938	-6.84932
0.503915	6.06212	9.66477	-6.83521
-22.7954	29.1687	22.0513	-6.61765
-9.66861	6.17461	-2.88731	-6.3745
-4.9408	-17.4007	-38.957	-6.36169
-27.536	-30.663	-46.1984	-6.35124
-8.51494	-37.2081	-19.5682	-6.32812
-4.91741	4.24226	-14.0943	-6.29921
3.47622	-15.325	-15.8638	-6.28108
-6.71871	-10.6559	-13.1885	-6.27451
-24.1627	-7.99689	10.7652	-6.25
-8.8541	-3.27782	-9.20334	-6.21762
-9.24508	-25.5419	-14.7483	-6.21118
20.3533	10.6774	27.5266	-6.10825
-8.67944	2.09469	15.2413	-5.92885
-0.446852	-22.671	-1.39229	-5.88769
-0.93842	-12.4575	-13.2634	-5.88235
0.107692	-26.7439	-32.3657	-5.87289
-8.72663	-4.12365	-12.4948	-5.84416
0.731224	-9.25985	-10.0761	-5.71142
-5.69848	64.7446	-14.3976	-5.6
-10.6429	4.21408	-5.06196	-5.55556
-3.88892	11.026	-26.3648	-5.45455
2.93176	9.55571	7.30912	-5.41857
4.32714	24.4535	16.6692	-5.40541
26.2281	-0.156748	-5.72119	-5.31915
-1.65053	-38.218	-9.81364	-5.27927
-13.5907	80.9279	33.5348	-5.26316
-14.4413	-6.37177	-19.2749	-5.22088
-20.0846	-20.7444	35.2342	-5.19693
-11.0735	20.3391	-15.9976	-5.13714
-7.20236	-24.5628	-12.2588	-5.09128
-6.44355	-13.1153	-2.97086	-5.05051
7.99642	1.38335	12.3332	-5.03846
7.79842	-7.09577	-8.68069	-5.02793
-6.67585	-40.323	-16.5829	-5.02035
-10.768	-22.2598	-10.6866	-4.93333
-8.19834	-70.0373	-33.1445	-4.92958
-5.94138	-22.4259	-13.2	-4.8951
-0.815885	-18.5599	-28.7799	-4.85714
-3.45844	-26.1023	-15.1091	-4.83092
-1.99521	9.75342	2.76514	-4.69965
-11.8873	-12.2029	-14.6809	-4.57692
-3.42292	-14.5765	1.45773	-4.5125
-29.7684	-29.7531	-51.7484	-4.4795
-6.77596	3.80035	12.6343	-4.45567
-16.8062	15.1238	-16.0476	-4.37228
13.3805	-11.6794	41.4593	-4.27807
-3.68372	-21.1602	-7.33341	-4.27706
-7.54308	3.55282	7.48775	-4.27524
-6.68061	142.025	42.5578	-4.24788
-5.27969	-9.32772	-10.1673	-4.22686
-9.30533	-2.17492	-14.2479	-4.19948
3.37187	-20.6693	-1.5156	-4.16667
-3.09634	-30.7002	-0.868363	-4.1601
-5.21204	21.9423	2.21241	-4.0404
-6.41492	-34.913	-26.2846	-4
-0.866476	-26.2146	-17.779	-4
-9.30556	1.87043	8.94512	-3.95137
6.00392	13.6995	10.6328	-3.94737
-16.4216	5.80722	-26.1741	-3.74384
4.75122	-35.2131	-47.2748	-3.68852
-16.3153	-20.3778	-25.1894	-3.6488
-15.5549	7.1032	-11.8388	-3.61111
-13.5717	10.9678	-10.8824	-3.5503
-17.9668	-38.6128	-61.4349	-3.50365
-1.2405	-12.8812	-14.8142	-3.50338
-5.46274	-28.7382	-3.64145	-3.45567
-17.9755	-66.8102	-32.0754	-3.33333
-2.68138	1.97112	-16.2927	-3.33333
-8.14453	17.874	-10.3835	-3.31707
4.61043	-2.37915	6.77535	-3.26531
-3.79913	-12.8702	-6.29169	-3.26241
-7.71236	-10.6555	-8.8248	-3.22581
-1.15304	3.93855	-13.7579	-3.21122
1.60673	-9.65708	-8.19537	-3.18471
5.4095	-27.4311	-9.38343	-3.09183
4.05712	-33.7193	-16.1296	-2.98507
-1.29752	9.37718	-9.11668	-2.914
-3.61277	-12.8935	-15.2504	-2.87671
-17.9496	16.2293	-4.53301	-2.7972
-0.320533	17.9671	-19.0734	-2.78468
-6.69727	-5.0429	12.345	-2.77778
-8.97024	8.64676	-1.16249	-2.75862
4.94375	-34.4851	-17.6092	-2.75
-6.63582	-1.1025	-11.84	-2.7027
-0.118596	-30.4047	0.788593	-2.67206
-9.80114	-21.9989	-13.5414	-2.66667
-5.60593	1.08294	-8.15973	-2.6087
1.15575	25.2321	1.88904	-2.60274
-7.60445	-6.96614	8.78436	-2.5974
-3.29992	24.9779	-11.5599	-2.58327
-6.63205	-2.89228	2.22156	-2.58159
-0.753981	-42.3571	-11.9337	-2.43506
-0.143289	0.960718	-5.37285	-2.4304
-4.44626	-2.57195	-11.0217	-2.38095
-3.55592	112.941	32.7935	-2.30769
-12.9675	10.0843	-5.00213	-2.22227
-12.2633	1.6572	-4.13131	-2.22222
-14.882	35.9354	-4.42426	-2.18884
-5.6336	32.7288	33.5553	-2.14984
13.3111	16.3068	-14.0284	-2.10297
-5.30165	-10.7205	-9.22546	-1.9898
0.114265	30.0371	25.1651	-1.96078
-0.03482	-11.0437	-11.9258	-1.90476
-12.9169	29.9404	12.3416	-1.82584
-16.915	-24.9406	-5.49634	-1.71053
-11.2741	47.7067	5.88847	-1.70236
-9.29269	-25.5774	-2.19715	-1.625
-10.7271	-13.1254	-29.7471	-1.53846
-5.37822	-18.8721	24.3679	-1.34529
3.62103	50.5155	38.0693	-1.23457
-0.458317	-7.6682	-13.3729	-1.12994
1.67218	-3.04088	33.6649	-1.11111
-14.9306	-8.14283	-3.9162	-1.11111
1.72442	18.275	19.6208	-1.09318
-12.8142	-34.9515	-22.0076	-1.08674
-7.96611	-2.31464	0.239695	-1.08108
2.13499	3.86544	-14.6998	-1.05614
-6.58485	-2.25843	-1.62903	-1.05422
6.48731	-24.561	-2.76058	-0.856531
-10.0951	-13.0423	-0.876352	-0.822562
-3.17311	20.9223	-3.47757	-0.773349
3.42657	-31.5625	-11.3512	-0.718954
-6.57904	-8.31353	-9.65114	-0.716312
-5.38909	-5.05993	-2.14022	-0.708924
-6.33053	10.6652	8.76416	-0.634249
-2.08554	-7.03854	9.00704	-0.632193
23.2626	-63.8084	-5.46593	-0.483871
-2.51685	-7.03428	3.46537	-0.276471
6.63883	15.6363	-5.15213	0
2.3749	20.1673	2.64576	0
-13.199	-7.10783	-15.1187	0
-2.83742	-38.3105	-5.78068	0
-11.6606	8.39468	14.8111	0.127119
0.680233	31.45	-25.7578	0.197628
0.628748	42.4107	4.53152	0.206186
-0.968792	9.47294	1.08271	0.333333
22.4293	-19.7813	-12.2297	0.344234
-4.96214	-17.6742	-12.8159	0.559284
-4.00858	45.0211	10.2006	0.5625
2.81674	-28.2105	1.77011	0.564972
1.9431	19.6612	2.71124	0.864553
-3.13833	-19.2448	-7.41712	1.16732
27.3727	27.8605	-9.39291	1.19522
-1.55048	45.3399	3.6825	1.23735
-2.52493	3.28866	5.80177	1.27353
2.79239	3.10193	35.1478	1.32812
-15.033	63.7134	13.3306	1.33333
-1.44028	-6.92293	1.27577	1.40852
-2.76163	2.10891	16.1744	1.50259
-5.91184	12.2876	-4.98	1.5625
2.47285	1.47209	-2.04482	1.73802
-8.70544	-22.1487	-31.0687	1.77778
0.205016	8.70039	6.71439	1.85663
-3.5092	8.61176	3.84231	1.89723
-55.3669	-38.9069	-85.369	2.04
-14.0265	74.0156	689.622	2.28003
10.3135	17.9508	8.4934	2.35294
4.89282	2.01248	-8.04819	2.51046
[truncated: 41 more rows]
